# Supplementary material for: Shared Biological Pathways Between Alzheimer’s Disease and Ischemic Stroke
Source: Front Neurosci. 2018 Sep 7;12:605. doi: 10.3389/fnins.2018.00605 (PMC6137293; doi:10.3389/fnins.2018.00605)
Supplement: TABLE S1 — Gene-based testing results for the GWAS datasets of AD and IS. [file Table_1.XLSX]

## Sheet: AD
Chr	Gene	nSNPs	nSims	Start	Stop	Test	Pvalue	TopSNP	TopSNP-Pvalue
19	FBXO46	23	1000000	46213886	46234151	197.224	9.99999e-07	rs4803851	1.246e-07
5	HBEGF	38	1000000	139712427	139726188	456.077	9.99999e-07	rs2878896	9.219e-08
19	CD33	32	1000000	51728334	51743274	324.031	9.99999e-07	rs3865444	5.12e-08
6	HLA-DRB6	96	1000000	32520489	32527779	674.347	9.99999e-07	rs67452113	4.783e-08
19	CEACAM22P	47	1000000	45041044	45060150	396.267	9.99999e-07	rs73046410	3.624e-09
19	ABCA7	92	1000000	1040101	1065570	989.472	9.99999e-07	rs4147929	1.701e-09
11	MS4A2	31	1000000	59856136	59865940	647.368	9.99999e-07	rs17528859	2.577e-10
19	CEACAM16	21	1000000	45202420	45213986	188.913	9.99999e-07	rs61744497	9.602e-11
7	EPHA1	38	1000000	143088204	143105985	356.134	9.99999e-07	rs10808026	1.417e-11
19	APOC2	19	1000000	45449238	45452822	507.271	9.99999e-07	rs2288912	3.017e-12
11	PICALM	305	1000000	85668213	85780923	4008.57	9.99999e-07	rs639012	1.908e-12
19	CLPTM1	109	1000000	45457841	45496604	2765.77	9.99999e-07	rs11672748	2.268e-13
19	PVR	46	1000000	45147097	45169428	674.021	9.99999e-07	rs56261258	1.368e-13
19	EXOC3L2	80	1000000	45715878	45737469	2077.22	9.99999e-07	rs346773	4.503e-15
1	CR1	240	1000000	207669472	207815110	2311.02	9.99999e-07	rs1752684	3.653e-15
19	APOC4	8	1000000	45445494	45448753	293.445	9.99999e-07	rs4803773	1.789e-15
19	APOC4-APOC2	23	1000000	45445494	45452822	626.893	9.99999e-07	rs4803773	1.789e-15
8	CLU	37	1000000	27454433	27472328	1042.37	9.99999e-07	rs7982	2.477e-17
19	RELB	49	1000000	45504706	45541456	1169.46	9.99999e-07	rs117612135	2.079e-18
19	NKPD1	15	1000000	45653007	45663408	244.506	9.99999e-07	rs28469095	8.093e-21
19	PPP1R37	123	1000000	45596430	45650543	2390.19	9.99999e-07	rs113321260	1.349e-21
19	BCL3	26	1000000	45251977	45263301	795.478	9.99999e-07	rs8103315	1.524e-35
19	CBLC	39	1000000	45281125	45303903	827.702	9.99999e-07	rs2889414	2.492e-43
19	BCAM	27	1000000	45312315	45324678	751.633	9.99999e-07	rs28399637	4.663e-69
19	APOC1	14	1000000	45417920	45422606	Inf	9.99999e-07	rs12721046	0
19	APOE	6	1000000	45409038	45412650	Inf	9.99999e-07	rs429358	0
19	PVRL2	155	1000000	45349392	45392485	Inf	9.99999e-07	rs12972156	0
19	TOMM40	43	1000000	45394476	45406946	Inf	9.99999e-07	rs10119	0
16	MTSS1L	50	1000000	70695106	70719954	536.309	2e-06	rs12597717	9.852e-06
11	MTCH2	24	1000000	47638857	47664206	202.667	2e-06	rs4752856	6.817e-06
11	SLC39A13	24	1000000	47430045	47438051	338.839	2e-06	rs61897431	4.082e-06
19	IGSF23	75	1000000	45116939	45140081	693.003	2e-06	rs12977255	4.18e-07
11	MS4A6A	32	1000000	59939079	59952139	709.345	2e-06	rs7933202	6.635e-11
2	BIN1	224	1000000	127805598	127864903	1769.16	2e-06	rs35114168	3.719e-16
11	SPI1	53	1000000	47376408	47400127	724.832	3e-06	rs10437655	1.986e-06
19	GEMIN7	66	1000000	45582517	45594782	1046.51	3e-06	rs10416500	7.875e-13
11	PSMC3	20	1000000	47440319	47448024	228.441	4e-06	rs12292911	2.754e-06
19	LOC388553	29	1000000	46242887	46262748	425.582	4e-06	rs4802273	2.434e-07
6	CD2AP	317	1000000	47445524	47594996	3568.69	4e-06	rs10948363	3.052e-08
1	CR1L	319	1000000	207818457	207897036	2649.99	4e-06	rs11118328	3.414e-10
11	SORL1	321	1000000	121322911	121504471	1582.9	4e-06	rs11218343	4.976e-11
7	EPHA1-AS1	314	1000000	143104905	143220540	2197.55	4e-06	rs11763230	2.111e-11
11	MS4A6E	30	1000000	60102354	60108441	318.153	4e-06	rs72924659	5.354e-13
14	RPS6KL1	53	1000000	75370656	75389145	424.259	5e-06	rs9652372	2.338e-06
19	DMWD	23	1000000	46286263	46296060	235.56	5e-06	rs2070736	8.482e-07
19	RSPH6A	56	1000000	46298967	46318605	432.266	7.99999e-06	rs7257103	7.037e-06
6	HLA-DQB1	205	1000000	32627240	32634466	1318.28	8.99999e-06	rs9273489	9.4e-06
6	HLA-DRB1	225	1000000	32546546	32557613	1270.83	1.1e-05	rs9269853	2.662e-08
19	CLASRP	28	1000000	45542297	45574214	436.839	1.1e-05	rs62117257	5.715e-16
11	NDUFS3	8	1000000	47600561	47606115	80.3223	1.2e-05	rs71475924	1.44e-06
14	FCF1	25	1000000	75179849	75203390	296.588	1.3e-05	rs12883118	3.58e-07
11	MS4A4A	55	1000000	60048013	60076445	440.529	1.5e-05	rs55777218	3.944e-12
19	SNRPD2	9	1000000	46190711	46195443	120.779	1.6e-05	rs759288	6.92e-05
11	MS4A3	47	1000000	59824100	59838588	414.125	1.7e-05	rs528823	1.494e-06
11	CELF1	86	1000000	47487488	47574792	491.521	1.8e-05	rs66749409	3.239e-06
8	PTK2B	379	1000000	27168998	27316908	2582.59	1.8e-05	rs28834970	3.273e-09
11	FNBP4	79	1000000	47738068	47788993	801.439	1.9e-05	rs12807014	8.878e-06
14	AREL1	57	1000000	75127954	75179807	678.34	2e-05	rs17782707	1.009e-05
3	RPN1	99	1000000	128338812	128369719	828.892	2.2e-05	rs7647837	6.687e-06
5	PFDN1	86	1000000	139624634	139682689	955.513	2.9e-05	rs9686454	6.144e-06
11	NUP160	122	1000000	47799669	47870057	1113.67	3e-05	rs34228231	1.011e-05
19	HMHA1	73	1000000	1065921	1087830	421.843	3.2e-05	rs117187726	2.367e-07
11	AGBL2	85	1000000	47681142	47736928	741.616	3.9e-05	rs10128705	7.709e-06
17	MINK1	153	1000000	4736634	4801356	1113.65	4.8e-05	rs8078173	2.871e-06
6	TBC1D7	102	1000000	13305183	13328815	1002.63	5.29999e-05	rs2496140	3.588e-05
19	SSBP4	20	1000000	18530145	18545372	243.097	5.29999e-05	rs10408290	2.006e-05
14	DLST	50	1000000	75348593	75370450	377.745	5.49999e-05	rs8006560	6.8e-06
5	MIR1229	5	1000000	179225277	179225346	78.8092	5.89999e-05	rs41285559	6.811e-05
8	CHRNA2	83	1000000	27317277	27336813	548.068	5.89999e-05	rs2741341	5.598e-06
19	TRAPPC6A	34	1000000	45666185	45681501	330.078	5.89999e-05	rs10410833	2.809e-19
19	ISYNA1	12	1000000	18545197	18549111	164.523	6.09999e-05	rs10408290	2.006e-05
19	SIX5	10	1000000	46268042	46272497	127.045	6.09999e-05	rs2014576	8.678e-06
17	C17orf107	12	1000000	4802947	4806227	109.131	6.39999e-05	rs34461890	1.07e-05
14	SLC24A4	676	1000000	92788924	92967825	2662.1	6.99999e-05	rs12590654	4.097e-08
11	AP2A2	257	1000000	925808	1012245	2700	7.49999e-05	rs7479145	1.169e-05
9	IFNA22P	6	1000000	21277686	21278562	68.8508	7.79999e-05	rs10116936	7.043e-05
6	HLA-DQA1	178	1000000	32605182	32611429	1052.4	7.89999e-05	rs34250758	7.8e-06
19	DMPK	18	1000000	46272966	46285815	189.618	8.09999e-05	rs2014576	8.678e-06
11	KBTBD4	6	1000000	47593748	47600567	41.6292	8.19999e-05	rs12287076	1.266e-05
12	C1S	23	1000000	7167979	7178335	257.522	8.29999e-05	rs12367198	3.098e-05
11	C1QTNF4	2	1000000	47611215	47615961	18.9772	9.49999e-05	rs12799623	3.14e-05
17	FLJ40194	29	1000000	47325604	47336027	216.878	9.99999e-05	rs11079866	9.446e-05
17	CHRNE	21	1000000	4801063	4806369	138.602	0.000107	rs34461890	1.07e-05
15	EFTUD1	350	1000000	82422560	82555104	1633.5	0.000109	rs905450	2.819e-06
12	MAGOHB	37	1000000	10756363	10766208	333.333	0.000112	rs10845182	1.437e-05
5	CARTPT	3	1000000	71014989	71016875	21.62	0.00012	rs11575893	8.471e-06
1	KIF21B	127	1000000	200938513	200992828	786.311	0.000164	rs2297912	3.133e-05
19	ELL	163	1000000	18553472	18632937	1434.15	0.000165	rs8105994	2.535e-05
7	CNPY4	6	1000000	99717264	99723128	56.5617	0.000168	rs35991721	4.644e-05
12	OAS1	29	1000000	113344738	113357712	256.753	0.000173	rs1131454	3.924e-05
5	MGAT4B	16	1000000	179224597	179233952	109.628	0.000179	rs41285559	6.811e-05
2	INPP5D	503	1000000	233924676	234116549	2154.68	0.000181	rs10933431	6.616e-06
7	NFE2L3	79	1000000	26191846	26226756	455.163	0.000186	rs73281532	0.0002059
7	CBX3	25	1000000	26240830	26253227	215.911	0.00019	rs7793849	0.0001365
19	CNN2	63	1000000	1026297	1039064	320.604	0.000192	rs75364577	1.192e-06
14	PROX2	24	1000000	75319735	75330537	167.059	0.000196	rs80185994	2.843e-06
22	YDJC	13	1000000	21982377	21984340	145.574	0.000201	rs2298428	7.283e-05
7	HNRNPA2B1	23	1000000	26229555	26240413	181.185	0.000224	rs41275982	0.0002018
17	LOC644172_2	4	1000000	44320929	44323154	47.8753	0.000249	rs151118584	0.0001497
12	OAS2	79	1000000	113416273	113449528	481.255	0.00025	rs1635142	4.275e-05
15	FAM154B	55	1000000	82555151	82577267	276.695	0.000256	rs28522807	0.0002862
16	LOC100506083	14	1000000	70349542	70380650	61.6316	0.000258	rs3974176	0.002831
19	CEACAM19	16	1000000	45174723	45187627	108.116	0.00026	rs2919845	1.173e-10
16	VAC14	203	1000000	70721341	70835061	1039.65	0.000261	rs11649476	1.345e-05
3	TMEM42	5	1000000	44903407	44907154	46.0224	0.000262	rs2292181	0.0004076
7	STAG3	82	1000000	99775346	99812010	648.006	0.000263	rs55796551	8.076e-05
22	UBE2L3	92	1000000	21903735	21978323	1064.96	0.000272	rs12168746	8.817e-05
15	ADAMTS7P1_1	3	1000000	82585620	82626915	19.2582	0.000272	rs141755317	8.1e-05
17	ICT1	27	1000000	73008779	73017356	181.991	0.000285	rs34496172	5.88e-05
11	MARK2	88	1000000	63606399	63678492	729.921	0.000298	rs4980503	0.0001295
7	LSM5	43	1000000	32524944	32534870	271.353	0.000299	rs10272283	2.648e-05
17	RABEP1	305	1000000	5185557	5289659	1544.19	0.000305	rs112918260	9.639e-06
5	MAML1	96	1000000	179159850	179204287	605.925	0.000317	rs66465242	6.775e-05
4	TMPRSS11B	31	1000000	69092370	69111412	312.14	0.000324	rs75916282	0.0001566
11	PTPMT1	8	1000000	47586981	47595013	43.5596	0.000329	rs56400411	5.861e-06
7	GATS	120	1000000	99798277	99869855	705.322	0.000332	rs866500	3.854e-05
9	CEL	8	1000000	135937364	135947250	58.0647	0.000335	rs11243990	0.0002112
5	FAM193B	44	1000000	176946789	176981548	379.256	0.000335	rs335472	2.815e-05
17	GP1BA	8	1000000	4835591	4838325	39.2683	0.00035	rs2243093	2.372e-05
11	SNX19	218	1000000	130745765	130786382	1472.1	0.000361	rs6590528	0.0001378
17	BZRAP1-AS1	70	1000000	56402810	56431088	299.832	0.000402	rs2632516	9.522e-07
14	PTPN21	178	1000000	88932121	89021123	1343.55	0.000409	rs2274736	9.501e-05
14	FERMT2	176	1000000	53323988	53417815	881.316	0.00041	rs17125944	1.01e-05
7	TMEM184A	42	1000000	1581870	1596066	427.673	0.000424	rs7781047	0.0001803
15	SPPL2A	172	1000000	50999736	51057910	1120	0.000436	rs17646025	1.453e-05
3	MIR564	3	1000000	44903379	44903473	37.0377	0.000437	rs2292181	0.0004076
7	PVRIG	12	1000000	99816870	99819111	83.3557	0.000456	rs858505	0.0003912
20	CASS4	115	1000000	54987167	55034396	513.549	0.000457	rs6014724	1.054e-06
4	FTLP10	81	1000000	69048009	69078188	808.094	0.000462	rs17089166	0.0001835
6	LOC100130357	83	1000000	13279526	13295818	452.018	0.000463	rs202029	4.204e-05
17	ZNF652	161	1000000	47366567	47439835	907.474	0.000476	rs12948660	9.847e-05
5	OTULIN	54	1000000	14664782	14699842	288.475	0.000482	rs31930	9.9e-05
5	KCTD16	498	1000000	143550436	143856944	2748.72	0.000505999	rs244524	5.993e-05
7	ZYX	26	1000000	143078359	143088206	126.037	0.000509999	rs6464548	1.625e-06
4	TMPRSS11BNL	80	1000000	69049846	69083798	798.092	0.000511999	rs17089166	0.0001835
4	TMPRSS11GP	31	1000000	68857529	68863157	311.605	0.000514999	rs4860270	0.0003459
11	CHID1	71	1000000	867858	915058	554.343	0.000538999	rs10794339	0.0001829
16	CLEC16A	628	1000000	11038344	11276046	2880.71	0.000539999	rs7203209	5.752e-06
2	MIR6811	6	1000000	238419573	238419631	69.6621	0.000554999	rs2292879	0.0003897
11	CRY2	67	1000000	45868668	45904799	334.934	0.000555999	rs72902439	0.0007772
19	PAPL	99	1000000	39574944	39602128	649.417	0.000599999	rs62120485	9.389e-05
11	RCOR2	12	1000000	63678692	63684316	129.762	0.000612999	rs1486936	0.0002592
1	KCNC4-AS1	5	1000000	110751072	110752609	34.4694	0.000615999	rs79130375	0.001776
7	ZKSCAN1	43	1000000	99613194	99639312	215.245	0.000633999	rs10228764	0.0001527
11	MYBPC3	48	1000000	47352956	47374253	220.57	0.000653999	rs2071305	2.238e-06
16	DEXI	23	1000000	11022747	11036257	104.565	0.000666999	rs4780338	3.297e-05
2	MLPH	313	1000000	238395052	238463961	1785.84	0.000675999	rs112077221	0.0001961
5	ZMAT2	19	1000000	140080031	140086239	186.583	0.000682999	rs2530232	0.0002482
15	USP50	146	1000000	50792758	50838902	749.55	0.000695999	rs3131609	2.255e-05
3	LOC101929607	67	1000000	107149776	107182759	349.006	0.000696999	rs13314819	0.0002689
14	SPATA7	55	1000000	88851987	88904804	272.156	0.000714999	rs140953078	0.0003373
17	SLC16A5	83	1000000	73083821	73102255	403.464	0.000721999	rs8078881	0.0002324
15	ZNF710	139	1000000	90544722	90625432	624.406	0.000722999	rs6496619	0.000109
2	ZNF638	271	1000000	71558884	71662191	1217.75	0.000740999	rs6760748	4.871e-05
15	CSNK1G1	269	1000000	64457715	64648442	1649.22	0.000748999	rs149518800	3.166e-05
5	HARS2	23	1000000	140071010	140078903	178.415	0.000809999	rs2563307	0.0002825
19	SHKBP1	42	1000000	41082756	41097305	222.693	0.000816999	rs45616834	0.001456
5	DND1	7	1000000	140050380	140053171	76.8878	0.000824999	rs2563333	0.0005493
2	COX7A2L	23	1000000	42577644	42588356	155.926	0.000825999	rs8162	0.0006459
5	TMED7	28	1000000	114948904	114961876	149.776	0.000857999	rs10069695	7.894e-05
5	ANKHD1-EIF4EBP3	102	1000000	139781398	139929163	484.617	0.000860999	rs78028717	0.0002519
6	RPP21	17	1000000	30312905	30314635	97.2164	0.000863999	rs115050873	0.002072
1	LAPTM5	52	1000000	31205314	31230683	216.207	0.000868999	rs1623695	0.0007639
6	C6orf10	623	1000000	32260474	32339689	3023.8	0.000890999	rs115761516	3.05e-05
5	HARS	38	1000000	140053488	140071312	284.061	0.000954999	rs2563307	0.0002825
5	CYSTM1	137	1000000	139554652	139623374	968.85	0.000956999	rs10060071	4.406e-06
12	OAS3	107	100000	113376248	113411054	601.49	0.00096999	rs3759376	0.0002516
15	RORA	869	100000	60780482	61521502	1423.14	0.00096999	rs72752746	5.262e-06
13	MRPS31P5	24	100000	52741844	52768602	173.495	0.00097999	rs9535897	0.0004278
14	CKB	10	1000000	103985994	103989196	82.689	0.000986999	rs2071407	0.001266
6	TUBB2A	6	100000	3153901	3157783	52.9645	0.00098999	rs909965	0.0008585
17	KPNB1	39	100000	45727203	45761004	272.264	0.00098999	rs8078686	0.0003753
8	KLF10	12	1000000	103661004	103668130	52.8421	0.000996999	rs138885279	0.003737
5	PRLR	496	100000	35048860	35230691	1847.03	0.00102999	rs113983456	3.645e-05
1	OR2T8	10	1000000	248084319	248085258	75.188	0.001037	rs11204563	0.0007366
1	RIMS3	102	1000000	41086351	41131324	442.526	0.001064	rs76796863	0.0003395
13	CKAP2	47	100000	53029494	53050766	345.423	0.00107999	rs61959708	0.0007995
16	IQCK	224	1000000	19727777	19868859	1536.26	0.001081	rs1858973	0.0004154
7	C7orf60	158	1000000	112459201	112579932	656.335	0.001084	rs117491805	3.694e-05
17	ITGB3	201	100000	45331207	45390077	849.889	0.00108999	rs7221196	0.0001467
17	KCTD2	100	100000	73028661	73061984	443.21	0.00111999	rs35041866	7.087e-05
22	SLC2A11	89	100000	24198889	24228299	349.908	0.00111999	rs5760076	3.911e-05
2	ACP1	31	100000	264868	278282	190.249	0.00112999	rs7584915	0.0004962
17	NUP88	157	1000000	5289345	5323059	1419.19	0.00115	rs60379759	0.0004128
1	MYCL	11	100000	40361095	40367687	54.6961	0.00116999	rs3134617	0.0004723
19	LILRB4	23	100000	55174270	55181810	79.4956	0.00116999	rs731170	0.0002718
17	BZRAP1	81	100000	56378587	56406152	342.047	0.00116999	rs2526378	1.22e-06
7	GPC2	7	100000	99767228	99774990	53.7561	0.00117999	rs1918353	0.0009827
5	ANKHD1	88	100000	139781398	139919441	404.393	0.00117999	rs78028717	0.0002519
17	ABI3	39	100000	47287588	47300587	151.33	0.00120999	rs9896800	1.919e-05
5	ETF1	60	100000	137841781	137878989	319.448	0.00121999	rs11956240	0.0003994
8	PINX1	386	100000	10622470	10697409	1722.12	0.00122999	rs7014168	0.0003599
1	GBP1P1	47	100000	89873237	89890493	311.895	0.00123999	rs144615967	0.0004797
10	ADAMTS14	423	100000	72432558	72522195	1223.15	0.00124999	rs12253621	0.0002533
12	KLRAP1	49	100000	10741076	10752434	237.805	0.00124999	rs2682484	6.136e-06
15	GPR176	246	100000	40091222	40213093	894.255	0.00125999	rs11858909	0.0002773
17	LOC102724508	72	100000	45380811	45401267	359.989	0.00126999	rs11655943	0.0005077
17	GNGT2	20	100000	47283595	47287936	83.8808	0.00126999	rs634370	0.0001351
8	TRAM1	71	100000	71485452	71520694	333.732	0.00129999	rs7011101	6.658e-05
5	CCDC112	49	100000	114602884	114632458	250.599	0.00130999	rs4705732	0.0004306
16	DDX19B	21	100000	70323669	70367735	92.5842	0.00131999	rs75919493	0.001209
4	CCDC158	155	100000	77234191	77328458	769.235	0.00131999	rs7440299	0.0005267
7	MAFK	36	100000	1570367	1582679	297.639	0.00134999	rs4268033	0.0004548
2	HOXD1	6	100000	177053306	177055635	60.7071	0.00138999	rs6710142	0.0006824
4	CD38	205	100000	15779930	15850706	971.848	0.00140999	rs4580644	0.0005514
20	EPPIN	7	100000	44169264	44176065	44.397	0.00141999	rs148929549	0.001215
6	HLA-DRB5	158	100000	32485153	32498006	507.606	0.00141999	rs111365634	0.0001585
17	NPEPPS	103	100000	45608443	45700642	601.153	0.00142999	rs8072100	0.000686
5	WDR55	20	100000	140044383	140050553	130.263	0.00142999	rs2563333	0.0005493
13	VPS36	73	100000	52986736	53024813	518.655	0.00143999	rs45495899	0.0001211
4	STBD1	11	100000	77227178	77232283	58.3871	0.00149999	rs7694850	0.0007237
5	SRA1	14	100000	139929651	139937678	82.6183	0.00150998	rs2249213	0.0009578
14	TTC8	82	100000	89290496	89344340	511.207	0.00150998	rs17124903	0.0005785
12	TEAD4	293	100000	3068477	3149842	950.027	0.00150998	rs11062441	0.0003909
6	LACE1	312	100000	108616097	108844251	1239.94	0.00150998	rs1283557	0.0001016
6	TREM2	2	100000	41126243	41130924	20.4237	0.00151998	rs6933067	0.001072
7	NME8	254	100000	37888198	37940002	922.468	0.00151998	rs2060712	2.369e-05
19	POLR2E	29	100000	1086577	1095391	111.305	0.00153998	rs75639405	1.941e-05
6	BTNL2	157	100000	32362512	32374900	830.47	0.00153998	rs115802139	2.428e-06
5	PCDHA1	391	100000	140165720	140391929	2031.44	0.00154998	rs2337988	0.0001668
20	WFDC11	68	100000	44277201	44298878	446.384	0.00155998	rs4810461	0.0008501
1	HLX	16	100000	221052742	221058400	94.3365	0.00155998	rs2738754	0.000733
5	IK	25	100000	140027383	140042065	200.395	0.00155998	rs35614340	0.0007313
16	RRN3P1	13	100000	21807950	21830495	91.1711	0.00155998	rs12600118	3.917e-05
12	LINC00935	72	100000	49121217	49159569	319.678	0.00156998	rs10875864	0.001027
7	GAL3ST4	14	100000	99756864	99766373	107.791	0.00158998	rs34130487	5.68e-05
8	NDUFAF6	55	100000	96037213	96070944	345.817	0.00159998	rs7818382	1.556e-05
9	MVB12B	447	100000	129089122	129269320	1502.89	0.00160998	rs887656	0.0002034
19	SYMPK	175	100000	46318699	46366548	953.253	0.00160998	rs2341633	2.933e-07
4	SYT14L	14	100000	68926327	68929015	138.474	0.00165998	rs7674138	0.0009522
7	AP4M1	21	100000	99699129	99704803	117.339	0.00167998	rs2293479	0.0002162
17	LOC644172_1	2	100000	43677491	43679748	18.7115	0.00169998	rs117095767	0.002128
16	BCKDK	9	100000	31119614	31124112	72.7152	0.00169998	rs889555	0.0008144
15	DTWD1	34	100000	49913225	49937333	136.192	0.00170998	rs72731122	0.000332
2	MYT1L	702	100000	1792884	2335045	1634.25	0.00170998	rs12714315	4.429e-05
19	QPCTL	30	100000	46195740	46207248	131.409	0.00171998	rs34399924	6.628e-06
11	TSPAN4	35	100000	842823	867116	179.626	0.00172998	rs3923831	0.0003732
6	TRIM39-RPP21	53	100000	30297087	30314635	201.271	0.00173998	rs148439032	0.001302
6	HLA-DRA	60	100000	32407618	32412826	293.71	0.00173998	rs116323417	6.996e-06
2	SH3YL1	87	100000	218135	264866	470.527	0.00176998	rs62114538	0.0002623
15	CRTC3	291	100000	91073117	91188577	1466.74	0.00179998	rs4932350	0.0001933
1	AIM1L	95	100000	26648349	26680621	391.884	0.00180998	rs4659431	0.001701
5	PCDHA2	377	100000	140174443	140391929	1849.84	0.00181998	rs2337988	0.0001668
2	KCNG3	129	100000	42669156	42721237	457.396	0.00183998	rs3796078	0.0005691
16	PRSS36	9	100000	31150246	31161415	41.4217	0.00184998	rs78924645	0.001055
4	LOC550113	52	100000	68919225	68938951	427.195	0.00184998	rs10021559	0.0007906
11	HPS5	99	100000	18300216	18343721	472.221	0.00185998	rs4757638	0.001631
14	GNPNAT1	21	100000	53241910	53258386	121.059	0.00185998	rs79312783	0.0002135
13	SUGT1	93	100000	53226830	53262433	627.709	0.00186998	rs4885767	0.0007914
17	ACE	45	100000	61554421	61575741	322.223	0.00187998	rs4293	0.001154
15	FAM96A	52	100000	64364757	64386207	317.338	0.00187998	rs74245422	2.457e-05
7	ICA1	508	100000	8152814	8302242	1163.14	0.00188998	rs6972885	0.0004387
10	WAC-AS1	33	100000	28808845	28821283	193.698	0.00189998	rs2807763	0.0009071
6	NR2E1	28	100000	108487261	108510013	134.962	0.00190998	rs383319	0.0006859
13	THSD1	68	100000	52951302	52980629	484.051	0.00191998	rs9536055	0.0003583
20	ZFP64	362	100000	50700549	50808524	1316.88	0.00192998	rs1555328	0.0006268
5	ANKH	384	100000	14704908	14871887	1194.27	0.00192998	rs73048835	5.705e-05
17	ARMC7	53	100000	73106081	73126360	271.073	0.00193998	rs145249028	0.0001599
11	COX8A	8	100000	63742078	63744015	73.8084	0.00194998	rs4980517	0.00107
16	TRIM72	7	100000	31225341	31236510	52.2177	0.00196998	rs12929077	0.002971
5	NDUFA2	14	100000	140024947	140027370	115.904	0.00197998	rs2245640	0.001333
7	ANKIB1	109	100000	91875547	92030698	611.475	0.00197998	rs12740	0.0007534
6	HCG23	73	100000	32358286	32361468	594.831	0.00198998	rs115797478	0.000144
7	AP1S1	31	100000	100797685	100804557	175.69	0.00198998	rs1048365	6.269e-05
5	FEM1C	30	100000	114856607	114880591	145.334	0.00201998	rs6878790	0.001373
14	GPHB5	38	100000	63779548	63785593	211.881	0.00201998	rs1271558	0.0004165
13	LOC103191607	15	100000	52908429	52916018	95.303	0.00202998	rs61957964	0.0006242
5	TMED9	13	100000	177019212	177023099	67.7384	0.00203998	rs61602401	0.003878
17	SCN4A	68	100000	62015913	62050278	267.567	0.00203998	rs9892013	0.0006189
13	TPTE2P3	77	100000	53063127	53161225	310.628	0.00205998	rs2575965	0.0003027
11	MUC6	48	100000	1012823	1036706	198.82	0.00207998	rs12805673	0.004324
4	CXCL10	15	100000	76942268	76944689	141.986	0.00207998	rs8878	0.001435
5	SLC9A3	217	100000	473333	524549	713.601	0.00211998	rs4957047	0.0002458
10	PLEKHA1	133	100000	124134093	124191871	569.5	0.00213998	rs35777422	0.0009149
7	DPY19L1P1	361	100000	32620552	32758780	1755.88	0.00213998	rs4720072	0.0002279
17	LUC7L3	69	100000	48796925	48830072	268.095	0.00221998	rs9911873	0.001184
16	KNOP1	33	100000	19717673	19729492	263.525	0.00221998	rs8044413	0.0005628
19	NLRP2	164	100000	55476651	55512510	643.332	0.00223998	rs775902	0.0003597
17	THRA	47	100000	38218445	38250120	190.665	0.00224998	rs34867153	0.000316
11	PITPNM1	5	100000	67259238	67272843	31.4232	0.00227998	rs17847832	0.0009918
17	RGS9	263	100000	63133455	63223821	997.362	0.00229998	rs4791218	0.0002015
12	ARL6IP4	6	100000	123464606	123467460	55.4799	0.00230998	rs883562	0.001705
8	LOC286190	158	100000	71520811	71575513	688.695	0.00230998	rs7014127	2.02e-05
7	CUX1	550	100000	101459183	101927250	1349.15	0.00232998	rs201465	0.0005158
4	TMPRSS11F	159	100000	68918915	68995587	919.716	0.00233998	rs10021559	0.0007906
12	STAC3	8	100000	57637237	57644976	46.1723	0.00234998	rs10876968	0.0008347
12	LOC100507091	4	100000	123565930	123569291	37.142	0.00235998	rs10848428	0.001702
19	ECH1	47	100000	39306061	39322497	240.83	0.00235998	rs57195546	0.0006214
17	TLCD2	3	100000	1606083	1613662	27.2471	0.00238998	rs8072875	0.002127
5	DOK3	11	100000	176928905	176937427	73.5636	0.00240998	rs2242320	0.0006061
15	FAM63B	176	100000	59063392	59149734	738.601	0.00241998	rs1648532	0.0006766
5	TMCO6	14	100000	140019011	140024989	88.6936	0.00242998	rs753279	0.001315
19	REEP6	29	100000	1491164	1497924	185.167	0.00245998	rs2277748	0.0009435
19	EML2	89	100000	46112657	46148775	348.263	0.00246998	rs7254282	0.0002955
17	ENO3	10	100000	4854383	4860426	51.109	0.00247998	rs7215662	0.0002997
4	CXCL11	26	100000	76954839	76957350	211.788	0.00249998	rs10017431	0.001471
2	TMEM37	20	100000	120189445	120196096	100.61	0.00251997	rs2587660	0.0001971
2	FAM150B	21	100000	279560	288308	115.721	0.00252997	rs79716074	0.0005034
12	PRR13	7	100000	53835432	53840427	59.4029	0.00254997	rs8707	0.0004594
8	SMIM19	35	100000	42396297	42408140	192.587	0.00257997	rs2974343	0.001488
19	PRKD2	85	100000	47177572	47220384	329.815	0.00258997	rs79552142	0.0009883
8	NECAB1	292	100000	91803920	91971630	1602.68	0.00260997	rs1604918	0.0001463
5	PCDHA3	366	100000	140180782	140391929	1706.78	0.00263997	rs2337988	0.0001668
11	TIMM10B	18	100000	6502676	6505911	120.07	0.00265997	rs11555935	0.002478
22	ST13	39	100000	41220538	41253012	216.591	0.00266997	rs6002169	0.001134
8	LACTB2	90	100000	71549500	71581447	394.95	0.00270997	rs10112627	0.000101
14	PGF	17	100000	75408532	75422467	69.0532	0.00271997	rs12411	0.0003903
12	GALNT8	109	100000	4829751	4881892	533.995	0.00272997	rs10849134	0.001563
12	SP1	71	100000	53773978	53810226	363.796	0.00272997	rs10876448	0.001439
13	HNRNPA1L2	79	100000	53191604	53217919	563.393	0.00277997	rs662582	0.001347
1	CYP4Z1	121	100000	47533159	47583992	812.164	0.00277997	rs11211455	0.0005747
13	LECT1	92	100000	53277399	53313947	477.115	0.00277997	rs142716240	8.091e-05
7	TMEM168	38	100000	112402436	112430478	196.939	0.00284997	rs10250630	0.0008881
7	CLEC2L	23	100000	139208673	139229731	163.276	0.00285997	rs58792306	0.0005431
11	TEAD1	415	100000	12695968	12966284	1382.51	0.00286997	rs7114040	0.0005005
7	FAM220A	56	100000	6369039	6388590	219.554	0.00288997	rs28801197	0.0007616
5	TERT	37	100000	1253286	1295162	129.498	0.00290997	rs7725218	0.0008107
10	SH2D4B	414	100000	82297657	82406316	1222.42	0.00290997	rs7074908	0.0001324
2	KANSL1L	96	100000	210885434	211036051	349.157	0.00290997	rs55996099	3.794e-05
11	ARFIP2	20	100000	6495912	6502709	111.661	0.00292997	rs11555935	0.002478
1	C1orf141	172	100000	67557858	67600654	762.728	0.00294997	rs7535494	0.0004714
17	PITPNA	122	100000	1421282	1466110	565.536	0.00295997	rs4790160	0.0004594
6	TRIM39	40	100000	30294620	30311506	142.504	0.00297997	rs148439032	0.001302
17	RNF43	101	100000	56431037	56494931	384.817	0.00302997	rs2680702	0.0001683
17	CAMTA2	54	100000	4871286	4890960	223.715	0.00303997	rs7222708	0.0002933
19	SIGLECL1	56	100000	51754331	51772582	238.364	0.00303997	rs140829879	0.0001428
20	SLC9A8	222	100000	48429249	48508779	860.62	0.00304997	rs645544	7.59e-05
3	PLCH1	622	100000	155197670	155421997	2473.61	0.00309997	rs3908139	0.000349
2	ZFP36L2	9	100000	43449540	43453745	45.3999	0.00314997	rs8098	0.007829
17	LOC100130950	117	100000	5095378	5138931	478.52	0.00314997	rs113260531	5.06e-06
17	SCIMP	83	100000	5112215	5138155	344.39	0.00314997	rs113260531	5.06e-06
12	LOC100505978	13	100000	107074535	107078478	96.7129	0.00315997	rs10467029	0.001882
17	GIT1	27	100000	27900486	27916610	127.749	0.00315997	rs72624990	0.001746
10	C10orf40	14	100000	61717974	61720671	100.302	0.00317997	rs7078432	0.002467
5	LINC01024	7	100000	139482506	139487597	59.701	0.00319997	rs875575	0.003214
12	OGFOD2	10	100000	123459353	123464588	71.2842	0.00321997	rs883562	0.001705
20	SMOX	156	100000	4129425	4168394	538.39	0.00321997	rs2013603	0.0001324
5	LTC4S	11	100000	179220985	179223513	66.2764	0.00322997	rs41285559	6.811e-05
19	FOXA3	19	100000	46367517	46377055	80.7442	0.00323997	rs7254364	0.005145
17	TP53I13	13	100000	27895738	27900175	79.7886	0.00323997	rs28497167	0.002065
17	CDR2L	23	100000	72983726	73001892	93.8114	0.00325997	rs117639581	8.341e-05
22	2017-09-03	50	100000	42372930	42394225	217.395	0.00326997	rs739296	0.0004217
17	CYB561	22	100000	61509664	61523722	109.356	0.00327997	rs146351285	7.853e-05
5	SLC4A9	16	100000	139739786	139754722	68.5785	0.00332997	rs113343374	0.0007588
16	ITGAM	152	100000	31271287	31344213	770.815	0.00333997	rs10438639	0.001194
5	FAM153C	17	100000	177433966	177476088	74.3654	0.00334997	rs145368143	0.001501
5	LOC101927100	34	100000	114937851	114956116	166.557	0.00336997	rs2052834	0.0001561
5	CD14	6	100000	140011312	140013286	38.8748	0.00338997	rs2569191	0.001842
15	LOC101926895	191	100000	91163240	91260371	889.504	0.00341997	rs12908364	0.0002823
1	MATN1-AS1	18	100000	31191618	31199593	79.0307	0.00345997	rs1149047	0.000628
5	PURA	6	100000	139493707	139499001	51.7182	0.00347997	rs10060173	0.002943
2	HOXD-AS1	36	100000	177037916	177053686	183.548	0.00347997	rs6710142	0.0006824
5	PCDHA4	346	100000	140186658	140391929	1507.86	0.00347997	rs2337988	0.0001668
19	DACT3-AS1	27	100000	47163620	47180713	110.345	0.00348997	rs314660	0.002231
20	SLC35C2	19	100000	44978166	44993097	117.968	0.00349997	rs6017792	0.00178
21	D21S2088E	107	100000	24733425	24757156	381.913	0.00353996	rs11909923	0.001992
10	CHST15	110	100000	125767181	125853123	375.471	0.00356996	rs4929818	0.001047
17	INPP5K	68	100000	1397870	1420182	304.161	0.00364996	rs113368712	0.0003564
5	DDX41	9	100000	176938577	176943967	52.4805	0.00365996	rs2242320	0.0006061
16	ZNF19	22	100000	71507975	71523254	82.1959	0.00366996	rs9936249	0.002443
6	HSPA1B	4	100000	31795511	31798031	15.7493	0.00368996	rs116457342	0.003315
11	RAPSN	35	100000	47459307	47470730	182.654	0.00369996	rs7104036	4.373e-06
8	SLC10A5	12	100000	82605890	82607207	59.6466	0.00370996	rs75101336	0.003548
2	CD302	93	100000	160625138	160654766	385.638	0.00370996	rs7588230	0.001356
7	LAMTOR4	12	100000	99746529	99751833	76.1953	0.00371996	rs11764584	0.002701
22	XPNPEP3	51	100000	41253084	41328823	215.617	0.00371996	rs9611427	0.001078
20	ELMO2	42	100000	44994689	45035271	269.153	0.00375996	rs6090488	0.001471
14	TRMT61A	24	100000	103995508	104003410	126.531	0.00376996	rs11621037	0.0019
10	SHOC2	157	100000	112679300	112773425	570.717	0.00376996	rs6421360	0.0009088
12	LOC101927922	202	100000	68323014	68363797	742.417	0.00376996	rs56229556	0.0001716
3	LINC00691	16	100000	24141464	24144738	86.9272	0.00380996	rs7634075	0.003022
6	TREML2	51	100000	41157486	41168925	194.615	0.00380996	rs9471497	0.0001734
11	MAP6	121	100000	75297962	75379479	517.895	0.00381996	rs4544029	0.001638
10	WAC	143	100000	28821421	28912041	620.786	0.00381996	rs332140	9.189e-05
6	HIST1H4G	4	100000	26246838	26247205	33.0177	0.00389996	rs77281308	0.003534
17	INTS2	86	100000	59942727	60005377	391.057	0.00391996	rs75650002	0.001347
1	TRIT1	107	100000	40306705	40349177	432.726	0.00393996	rs61779834	0.0002014
15	ATP8B4	659	100000	50150434	50411419	1722.33	0.00396996	rs6493385	0.0006117
14	TC2N	176	100000	92246095	92333880	707.433	0.00398996	rs8005894	7.963e-05
3	C3orf27	21	100000	128290842	128294929	78.525	0.00403996	rs2713575	2.763e-05
10	PDCD4-AS1	10	100000	112628647	112630662	39.4606	0.00404996	rs6585018	0.005982
1	LOC254099	8	100000	1072396	1079434	39.816	0.00405996	rs11581141	0.002054
16	PYDC1	3	100000	31227282	31228395	24.5361	0.00406996	rs4496161	0.004123
17	ENGASE	61	100000	77071018	77084685	251.51	0.00409996	rs3744189	0.0003967
12	CSAD	31	100000	53551446	53574693	182.909	0.00410996	rs11170451	0.001602
20	WFDC2	44	100000	44098393	44110172	169.968	0.00411996	rs4449202	0.003592
4	ART3	526	100000	76932332	77033955	2393.59	0.00411996	rs6852075	0.0003385
7	ACTB	10	100000	5566778	5570232	64.0775	0.00413996	rs2966450	0.002177
2	CALCRL	219	100000	188206689	188313021	880.643	0.00414996	rs698588	0.0004623
5	TMED7-TICAM2	80	100000	114914192	114961876	350.543	0.00416996	rs10069695	7.894e-05
16	FBXL19	29	100000	30934375	30960104	186.925	0.00422996	rs35675346	0.001462
19	MIR320E	3	100000	47212549	47212602	24.1127	0.00424996	rs10404836	0.003725
17	TANC2	558	100000	61086897	61505067	1992.34	0.00424996	rs146351285	7.853e-05
11	USP35	49	100000	77899857	77925757	249.125	0.00425996	rs2510044	0.001344
14	EML5	283	100000	89081173	89259096	1128.45	0.00431996	rs61983300	9.27e-05
20	WFDC10B	65	100000	44313289	44333658	314.926	0.00432996	rs6017650	0.001833
19	ZNF560	96	100000	9577030	9609279	650.867	0.00435996	rs10410663	0.0005059
1	OR2L13	408	100000	248100492	248264224	1494.59	0.00436996	rs12126459	0.0003746
2	HOXD4	3	100000	177016112	177017949	23.0864	0.00439996	rs1063656	0.002195
20	EPPIN-WFDC6	12	100000	44164918	44176065	57.1579	0.00439996	rs148929549	0.001215
1	SPRR2E	2	100000	153065610	153067004	16.0039	0.00440996	rs3843258	0.004404
3	MME	184	100000	154797435	154901518	487.667	0.00441996	rs61758192	0.0001693
15	SNX1	71	100000	64388082	64436433	317.916	0.00441996	rs138194169	7.355e-06
7	ARPC1A	57	100000	98923495	98963885	249.63	0.00443996	rs6975099	0.002432
22	RBX1	20	100000	41347350	41369019	91.1709	0.00445996	rs2413631	0.002518
1	DIRAS3	18	100000	68511644	68516460	112.396	0.00446996	rs6703239	0.003129
14	TRMT5	14	100000	61438166	61447797	87.3371	0.00447996	rs2296924	0.002799
2	LINC01119	104	100000	47055002	47086145	358.889	0.00448996	rs13415138	0.0001571
10	MAT1A	56	100000	82031575	82049434	204.599	0.00449996	rs4934028	0.0006563
1	ADSS	104	100000	244571793	244615436	336.142	0.00449996	rs12032765	6.985e-05
17	ZNF232	36	100000	5009030	5026397	137.437	0.00454995	rs112362507	0.0003084
17	LINC00672	12	100000	37081420	37085637	70.2475	0.00459995	rs62075188	0.005099
19	RDH13	113	100000	55555691	55580914	364.877	0.00464995	rs11668339	0.0006503
12	AMHR2	26	100000	53817638	53825318	192.038	0.00466995	rs2272002	0.001376
12	ABCB9	40	100000	123405497	123451056	146.689	0.00469995	rs11609798	0.0002274
19	ERCC2	43	100000	45854648	45873845	193.789	0.00471995	rs1799786	0.003374
22	GCAT	30	100000	38203911	38213183	161.479	0.00473995	rs13058437	0.00269
22	GALR3	11	100000	38219388	38221502	53.0957	0.00474995	rs7290156	0.01274
8	PABPC1	25	100000	101715143	101734315	126.87	0.00475995	rs1693547	0.0009193
12	PITPNM2	88	100000	123468026	123594975	344.999	0.00477995	rs3897102	0.001304
2	DIS3L2	814	100000	232826292	233208678	2563.98	0.00477995	rs11683433	0.0009908
15	ADAMTSL3	928	100000	84322837	84708593	2552.49	0.00477995	rs140931115	0.0003426
19	ZNF667	93	100000	56950692	56988770	356.715	0.00479995	rs3745826	0.0009208
11	OTUB1	24	100000	63753324	63765892	128.979	0.00480995	rs10897470	0.001263
7	C7orf43	11	100000	99752042	99756302	75.0062	0.00486995	rs7787294	0.00224
9	GTF3C5	49	100000	135906061	135933890	269.503	0.00489995	rs689266	1.502e-05
17	ZNF830	8	100000	33288548	33290205	35.091	0.00492995	rs8249	0.007402
3	GPR87	45	100000	151011875	151034636	186.36	0.00492995	rs66927386	0.0003126
7	LOC101928012	182	100000	112262435	112348122	586.834	0.00501995	rs11761491	0.000124
1	VAV3	557	100000	108113781	108507545	1118.91	0.00501995	rs74336880	1.058e-05
12	CCNT1	65	100000	49082240	49110781	261.648	0.00503995	rs7964801	0.0005157
19	PPP1R13L	51	100000	45882891	45909607	163.743	0.00509995	rs12976252	8.178e-05
6	TREML4	83	100000	41196061	41206120	365.892	0.00511995	rs17644411	0.0008046
1	NBPF7	16	100000	120377387	120387503	102.002	0.00513995	rs3009187	0.002986
17	SPACA3	37	100000	31318881	31324892	102.244	0.00513995	rs28967	0.00092
16	SETD1A	35	100000	30968614	30995981	201.088	0.00517995	rs4346218	0.002101
19	GIPR	27	100000	46171501	46185717	114.413	0.00518995	rs112128231	7.78e-05
2	LOC101927438	53	100000	65073263	65090765	197.62	0.00521995	rs7577956	0.0006656
7	RAC1	101	100000	6414125	6443598	348.073	0.00521995	rs702483	0.0005244
2	HOXD3	29	100000	177028804	177037826	136.124	0.00525995	rs7591820	0.001689
15	PLCB2	39	100000	40580097	40600174	154.826	0.00525995	rs72731483	0.001168
2	CENPO	74	100000	25016174	25045245	247.832	0.00526995	rs6757723	0.0004718
19	STRN4	50	100000	47222767	47249720	188.904	0.00527995	rs3786705	0.002991
10	CISD1	56	100000	60028861	60049019	304.414	0.00528995	rs12572520	7.565e-05
17	KRT14	18	100000	39738530	39743147	110.944	0.00531995	rs2124283	0.00748
6	LHFPL5	43	100000	35773070	35791852	221.882	0.00532995	rs2817025	0.004206
14	PSMC6	29	100000	53173895	53194716	121.143	0.00536995	rs12147912	0.0001957
5	PCDHA5	326	100000	140201360	140391929	1294.54	0.00538995	rs7732179	0.0002504
10	PDCD4	54	100000	112631552	112659764	188.159	0.00539995	rs7081726	0.005798
6	C6orf52	8	100000	10671650	10695030	41.738	0.00543995	rs7749306	0.002911
16	VKORC1	12	100000	31102174	31106276	64.962	0.00543995	rs7294	0.002507
4	GRID2	845	100000	93225549	94695706	1434.7	0.00543995	rs111981070	0.0004757
10	ARMC3	250	100000	23216952	23327452	804.199	0.00555994	rs11013200	0.0001392
10	BBIP1	43	100000	112658487	112679124	141.739	0.00556994	rs55858908	0.005867
17	MED13	112	100000	60019965	60142643	483.647	0.00556994	rs76113349	0.001731
11	FAM89B	4	100000	65339819	65341669	23.1271	0.00558994	rs2236684	0.00478
11	NAA40	30	100000	63706441	63724446	169.196	0.00558994	rs1055933	0.001277
1	C1orf106	64	100000	200860626	200884864	222.943	0.00559994	rs2271017	0.0001798
16	FUS	7	100000	31191430	31206192	50.9934	0.00561994	rs4889537	0.002567
1	SPATA45	77	100000	213003484	213020991	274.885	0.00565994	rs6689604	0.0001406
20	SDCBP2-AS1	186	100000	1305986	1359379	536.805	0.00565994	rs6041586	0.0001246
7	KRIT1	40	100000	91828282	91875414	161.19	0.00567994	rs11769780	0.001395
16	NME4	14	100000	446754	450754	97.5471	0.00572994	rs7185254	0.004356
6	TUBB2B	9	100000	3224494	3227968	66.0141	0.00572994	rs2808006	0.002497
3	KIAA1143	14	100000	44790235	44803173	60.5836	0.00575994	rs4682993	0.000303
17	TVP23C-CDRT4	304	100000	15339331	15466945	913.097	0.00577994	rs1548681	0.0003896
1	PCSK9	107	100000	55505148	55530526	318.884	0.00578994	rs625619	0.002154
22	SMARCB1	247	100000	24129149	24176705	1204.22	0.00578994	rs7354808	0.0006304
22	CHADL	21	100000	41625513	41636935	98.5232	0.00584994	rs9611522	0.0001231
11	ELF5	131	100000	34500341	34535347	496.695	0.00585994	rs2420386	0.0007652
16	RAB11FIP3	183	100000	475667	572481	721.843	0.00590994	rs62030834	8.826e-05
4	ZNF595	46	100000	53178	88099	199.192	0.00591994	rs6839041	0.00259
5	PCDHA6	322	100000	140207506	140391929	1244.28	0.00593994	rs4151682	0.0002796
8	TP53INP1	48	100000	95938199	95961615	211.219	0.00596994	rs1713669	0.0004104
6	VWA7	24	100000	31733370	31745108	68.1948	0.00606994	rs114112595	0.001033
8	C8orf88	40	100000	91970705	91997485	192.654	0.00608994	rs2631024	0.00035
19	ICAM3	25	100000	10444451	10450345	125.312	0.00611994	rs7258015	0.003116
9	MIR31HG	268	100000	21454266	21559697	864.52	0.00613994	rs140115250	0.0006421
12	LOC574538	40	100000	246576	258332	137.253	0.00618994	rs10848445	0.002184
20	SEC23B	172	100000	18488187	18542059	732.104	0.00620994	rs6045446	0.001434
1	KCNA2	95	100000	111136201	111174096	367.219	0.00625994	rs55691432	0.00103
22	EP300-AS1	11	100000	41581218	41593505	46.0273	0.00627994	rs2092563	0.0003354
2	MFF	98	100000	228189866	228222552	386.723	0.00628994	rs6722598	0.005001
12	TARBP2	3	100000	53894704	53900215	22.3643	0.00633994	rs2280448	0.004441
5	LOC101929284	97	100000	8839843	8881636	319.798	0.00634994	rs13155711	0.003967
6	CYP21A2_2	8	100000	32006092	32009447	26.2949	0.00635994	rs141148103	0.001371
9	PTCH1	109	100000	98205263	98279247	499.986	0.00639994	rs28457693	0.001405
20	WFDC9	89	100000	44236577	44259907	356.632	0.00641994	rs4812943	0.001137
17	USP6	93	100000	5031686	5078324	361.476	0.00649994	rs3887943	0.0001441
19	PIP5K1C	156	100000	3630178	3700477	494.668	0.00653993	rs12982061	0.0001444
20	POLR3F	51	100000	18448032	18465292	197.35	0.00656993	rs3790148	0.001585
2	ANAPC1P1	51	100000	87088947	87122165	259.359	0.00659993	rs111445006	0.001048
15	PIAS1	132	100000	68346571	68480404	490.527	0.00662993	rs66706925	0.002263
2	PTRHD1	13	100000	25013135	25016251	51.38	0.00666993	rs6747447	0.0008837
5	MIR548AO	29	100000	92922830	92957593	125.527	0.00671993	rs2279473	0.001791
11	CXCR5	28	100000	118754474	118766980	89.4369	0.00671993	rs60651507	0.001612
4	LOC344967	63	100000	40044536	40058819	205.871	0.00672993	rs794017	0.0009875
5	DTWD2	260	100000	118172568	118324240	737.402	0.00673993	rs11954152	0.0001592
13	SUCLA2	244	100000	48516790	48575462	884.595	0.00675993	rs138247460	0.00021
19	LGALS4	35	100000	39292310	39303740	116.786	0.00676993	rs150506225	0.001306
15	FAM214A	180	100000	52873517	52970831	669.731	0.00676993	rs11070906	0.0004231
1	LRRC8D	136	100000	90286572	90401989	365.956	0.00679993	rs4587551	0.0002072
4	ASB5	207	100000	177134825	177190373	610.577	0.00685993	rs6857521	0.001094
19	ZNF426	24	100000	9638680	9649303	158.359	0.00687993	rs733101	0.004581
7	SYPL1	54	100000	105730813	105753093	175.221	0.00687993	rs10234891	3.392e-05
15	ARHGAP11A	20	100000	32907344	32932150	96.6052	0.00690993	rs11632524	0.003699
10	IPMK	274	100000	59951277	60027694	1475.43	0.00691993	rs58375950	1.639e-05
15	CALML4	20	100000	68483042	68498448	123.43	0.00694993	rs144882330	0.002543
6	HCG18	153	100000	30255173	30294933	509.608	0.00697993	rs115785781	0.001172
15	KLHL25	124	100000	86302558	86338189	375.785	0.00700993	rs2455560	0.001936
17	SLC52A1	16	100000	4935896	4938727	55.4684	0.00701993	rs112738163	0.001819
15	CLN6	51	100000	68499329	68522080	328.809	0.00704993	rs10467939	0.006227
1	OR2AK2	8	100000	248128633	248129641	42.4955	0.00707993	rs12725426	0.003449
22	LOC730668	11	100000	46402495	46406657	70.782	0.00708993	rs113953187	0.002118
17	G6PC	31	100000	41052813	41066450	147.728	0.00714993	rs161624	0.001619
17	MIR548W	859	100000	60798857	61268734	2453.24	0.00716993	rs4968748	0.0009196
18	OSBPL1A	481	100000	21742010	21977833	1042.42	0.00716993	rs118192075	0.0001683
8	NKX2-6	19	100000	23559963	23564111	94.854	0.00719993	rs28371464	0.002148
17	INCA1	26	100000	4891424	4900905	99.9245	0.00721993	rs76016560	0.001469
22	LOC90834	13	100000	50171537	50173958	62.0219	0.00725993	rs4824097	0.007464
7	TAF6	20	100000	99704692	99717481	85.9645	0.00726993	rs4134903	0.000422
22	DERL3	23	100000	24176689	24181199	117.043	0.00732993	rs11703363	0.002757
22	NUP50-AS1	89	100000	45529638	45559662	315.937	0.00737993	rs55927815	0.000832
4	TMPRSS11A	139	100000	68776018	68829232	434.314	0.00743993	rs6552134	0.0005039
6	HCG17	449	100000	30201815	30293911	1303.62	0.00748993	rs115785781	0.001172
4	ADH4	141	100000	100044832	100065449	831.929	0.00758992	rs13138294	0.001506
8	SLC20A2	191	100000	42273979	42397356	566.834	0.00758992	rs2923427	0.001487
16	ZNF646	17	100000	31085742	31094833	90.0825	0.00759992	rs750952	0.006096
7	OR2AE1	5	100000	99473684	99474656	30.2165	0.00763992	rs17161997	0.005619
16	FBXL19-AS1	13	100000	30930639	30934590	74.6954	0.00764992	rs12924903	0.002516
6	MIR6891_1	7	100000	30229276	30229317	43.3598	0.00771992	rs115352154	0.002155
20	FKBP1A-SDCBP2	276	100000	1290554	1373816	688.196	0.00782992	rs6041586	0.0001246
9	ANKRD19P	97	100000	95571892	95600739	293.532	0.00787992	rs10821026	0.001159
19	PCSK4	21	100000	1481426	1490449	95.52	0.00796992	rs806528	0.001495
16	KAT8	25	100000	31128984	31142714	118.273	0.00799992	rs61320757	0.001574
12	DNAJC22	19	100000	49741040	49745685	112.84	0.00801992	rs12317856	0.005549
4	LOC100507053	722	100000	100010007	100222513	2382.53	0.00803992	rs1230018	0.0005884
13	NUDT15	23	100000	48611702	48621282	77.0815	0.00804992	rs117361623	0.0001401
4	NIPAL1	64	100000	48018790	48039080	244.706	0.00805992	rs4695326	0.005999
5	TICAM2	40	100000	114914192	114938176	159.056	0.00811992	rs10079000	0.000229
8	LINC00589	52	100000	29578775	29605625	162.075	0.00818992	rs7465327	0.001651
11	NARS2	286	100000	78147006	78285909	1690.9	0.00819992	rs7932587	0.003063
2	PRKD3	231	100000	37477645	37544222	742.929	0.00821992	rs2160394	0.0002434
13	RNASEH2B	97	100000	51483813	51544596	289.366	0.00822992	rs67932352	0.004073
1	FCER1G	8	100000	161185086	161189038	30.6985	0.00832992	rs2070901	0.005769
5	SQSTM1	87	100000	179233387	179265077	251.806	0.00845992	rs72807345	0.0001986
8	KLHL38	48	100000	124657914	124665190	166.094	0.00847992	rs7387179	0.001919
19	ZNF331	284	100000	54024176	54083523	795.592	0.00848992	rs11673481	0.001667
16	FAM57B	14	100000	30035747	30042186	80.2913	0.00849992	rs4788215	0.005505
6	HLA-DOB	14	100000	32780539	32784825	50.453	0.00850991	rs17213693	0.005158
22	WBP2NL	75	100000	42394728	42424477	346.397	0.00850991	rs9620007	0.0003627
11	AIP	11	100000	67250504	67258579	53.5722	0.00852991	rs17847832	0.0009918
3	ASB14	36	100000	57302378	57326710	124.262	0.00853991	rs11544593	0.002323
5	POLK	111	100000	74807656	74895646	406.816	0.00857991	rs5744712	0.001165
8	TMEM55A	80	100000	92006501	92053203	303.842	0.00859991	rs10956787	0.0001593
22	MRPL40	15	100000	19420035	19423596	64.5644	0.00873991	rs12165902	0.002694
16	PRSS53	14	100000	31094744	31100130	80.518	0.00875991	rs7294	0.002507
4	UBA6-AS1	62	10000	68566995	68588222	282.603	0.00889911	rs13124793	0.002084
11	LOC100507283	103	10000	124670323	124704383	366.851	0.00889911	rs534366	0.001257
14	C14orf23	31	10000	29241909	29264000	96.0187	0.00889911	rs17631065	0.001124
5	FST	10	10000	52776263	52782304	34.9511	0.00889911	rs13178628	0.0003558
3	ZNF502	15	100000	44754134	44765323	49.7779	0.00895991	rs79850585	0.0005115
2	SEMA4C	7	100000	97525472	97535735	32.9076	0.00897991	rs6758174	0.009167
7	LINC01003	11	10000	152161208	152162630	72.0948	0.0089991	rs10262375	0.008763
10	MBL1P	33	10000	81679933	81682875	121.53	0.0089991	rs72822426	0.002191
4	FAM114A1	275	10000	38869353	38947365	938.309	0.0089991	rs9992489	7.534e-05
11	ATG2A	40	10000	64662003	64684722	218.116	0.00909909	rs139941707	0.003682
12	ITGB7	35	10000	53585101	53601091	120.79	0.00909909	rs10876419	0.002866
11	TRIM3	43	10000	6469842	6495689	161.014	0.00909909	rs11600431	0.002728
2	FSIP2	202	10000	186603354	186698016	965.298	0.00909909	rs55744225	0.0015
12	KANSL2	63	100000	49046994	49076035	246.709	0.00909991	rs61942051	0.0008605
7	FKBP9	105	100000	32997015	33046543	288.224	0.00912991	rs12672919	0.0001609
2	NGEF	466	100000	233743395	233877951	1102.08	0.00917991	rs13404304	0.0001513
5	LOC285629	33	100000	160358785	160365633	152.247	0.00918991	rs10079953	0.004674
3	PRICKLE2-AS3	55	100000	64173219	64187236	171.8	0.00918991	rs57476258	0.000551
16	AARS	21	10000	70286296	70323412	64.1952	0.00919908	rs7186104	0.004206
16	RPL13	30	10000	89627064	89633237	175.561	0.00919908	rs3751690	0.002684
12	ZNF740	29	10000	53574534	53584654	144.905	0.00919908	rs11574547	0.002448
4	CENPC	219	10000	68337988	68411256	888.171	0.00919908	rs11946612	0.001382
19	ZNF121	52	10000	9676291	9695209	286.952	0.00919908	rs73006358	0.001102
9	DFNB31	307	10000	117164359	117267736	933.7	0.00919908	rs10817615	0.0005292
19	GP6	121	10000	55525074	55549632	424.762	0.00919908	rs1654431	0.0003774
19	MEX3D	3	100000	1554667	1568057	15.4527	0.00920991	rs78374957	0.005651
19	KCNJ14	12	10000	48958963	48969367	53.9688	0.00929907	rs112147656	0.004463
4	C4orf22	421	10000	81256873	81884910	1234.3	0.00929907	rs141610795	0.0009719
12	RFC5	51	100000	118454505	118470042	151.917	0.00929991	rs5745889	0.0003715
16	NOB1	27	100000	69775756	69788871	99.7879	0.00930991	rs16959146	1.834e-05
20	LOC101928048	12	100000	59044666	59048034	44.286	0.00934991	rs6027629	0.01124
2	SLC11A1	24	100000	219246751	219261617	86.1234	0.00936991	rs2279015	0.001047
19	ZNF547	33	10000	57874890	57890925	109.44	0.00939906	rs139619551	0.01279
17	PITPNA-AS1	11	10000	1420212	1421390	62.9149	0.00939906	rs112882504	0.01124
4	TMEM184C	6	10000	148538538	148556672	21.1556	0.00939906	rs13119467	0.006289
19	ZNF816-ZNF321P	111	10000	53430387	53466164	356.485	0.00939906	rs8100481	0.00589
20	LINC00493	15	10000	18548072	18550203	75.778	0.00939906	rs6132082	0.004479
11	TBX10	35	10000	67398773	67407031	142.042	0.00939906	rs4930462	0.002389
21	SCAF4	125	100000	33043312	33104431	431.396	0.00944991	rs75905997	0.001251
12	MUCL1	24	10000	55248298	55252174	89.9257	0.00949905	rs10876639	0.009052
9	CELP	14	10000	135957925	135962478	62.9922	0.00949905	rs10901232	0.004678
16	CTF1	10	10000	30907927	30914881	38.7471	0.00949905	rs1046276	0.003836
20	WFDC10A	18	10000	44258384	44259831	86.5451	0.00949905	rs4812943	0.001137
11	NUDT8	9	10000	67395408	67397408	44.2312	0.00959904	rs35181012	0.006255
6	FAM8A1	18	10000	17600517	17611950	83.6278	0.00959904	rs6937765	0.004877
5	MEF2C-AS1	182	100000	88179146	88328193	505.717	0.0096399	rs190982	2.547e-06
12	FAM19A2	647	100000	62102028	62586620	1198.31	0.0096599	rs36084190	0.002162
17	RAB11FIP4	363	100000	29718641	29865232	817.382	0.0096899	rs74812937	0.00111
16	HYDIN	183	10000	70841286	71264625	697.121	0.00969903	rs78824019	0.005726
6	MRPS10	58	10000	42174538	42185633	286.136	0.00969903	rs36172049	0.003615
19	USHBP1	45	10000	17360848	17375544	147	0.00969903	rs9749201	0.003031
8	RPL23AP53	53	10000	158344	182318	201.47	0.00969903	rs10866930	0.002563
22	NUP50	86	10000	45559725	45583890	348.935	0.00969903	rs2238801	0.00214
7	JAZF1-AS1	135	10000	28220075	28280996	410.489	0.00969903	rs1513275	0.000394
14	MIR548AI	537	10000	29896116	30174608	1335.71	0.00969903	rs12323423	0.0003213
22	L3MBTL2	87	10000	41601312	41627275	441.541	0.00969903	rs9611520	0.0001406
8	RSPO2	407	100000	108911543	109095913	1057.88	0.0096999	rs624798	0.003375
10	FAM21A	12	10000	51827647	51893269	55.0154	0.00979902	rs139485449	0.009281
7	ARF5	10	10000	127228405	127231759	44.2999	0.00979902	rs12536382	0.002649
6	CLIC1	7	10000	31698357	31705095	21.3683	0.00979902	rs115943095	0.001245
1	PDE4B	576	10000	66258192	66840262	1133.09	0.00979902	rs12138629	0.0001661
10	PIP4K2A	463	10000	22823765	23003503	1376.6	0.00979902	rs35549346	0.0001304
17	NAGS	16	10000	42082031	42086436	69.4819	0.00989901	rs228770	0.01108
1	OR6K2	2	10000	158669467	158670442	12.8634	0.00989901	rs41273535	0.008463
8	C8orf33	4	10000	146277823	146281416	22.1127	0.00989901	rs74501046	0.007939
20	IDH3B	17	10000	2639040	2644865	80.1458	0.00989901	rs6037269	0.003781
10	DNTT	84	10000	98064084	98098321	365.023	0.00989901	rs34220987	0.00341
2	2017-03-07	191	10000	160568967	160625094	697.588	0.00989901	rs71423026	0.002929
4	SDAD1	80	10000	76871058	76912115	274.092	0.00989901	rs6847815	0.0009523
4	SEC24B	160	10000	110354970	110461615	776.788	0.009999	rs6841198	0.001561
5	PCDHAC1	177	10000	140306301	140391929	641.841	0.009999	rs246069	0.001098
19	MARK4	127	100000	45754515	45808541	476.065	0.0100299	rs141730068	3.814e-05
18	MAPRE2	335	10000	32556891	32723432	900.474	0.010099	rs632978	0.001546
2	ABCG8	282	10000	44066102	44105605	1135.99	0.010099	rs57167155	0.001198
15	RAB8B	159	10000	63481727	63559973	480.143	0.010099	rs4984257	0.001099
4	UBA6	218	10000	68481478	68566889	950.786	0.010099	rs13114818	0.0005321
6	LY6G5C	10	10000	31644460	31648150	35.2586	0.010099	rs142631620	0.000159
4	CHRNA9	104	10000	40337345	40357234	373.327	0.010099	rs7669053	7.917e-05
1	DMRTB1	24	100000	53925071	53933158	88.3298	0.0100999	rs61768419	0.001527
11	SNORA23	5	10000	9450312	9450501	30.4804	0.010199	rs7122252	0.01178
13	LCP1	150	10000	46700057	46756459	398.144	0.010199	rs2209091	0.003745
12	MAP3K12	13	10000	53874275	53893444	35.2286	0.010199	rs3816806	0.002768
1	KLHDC9	4	10000	161068150	161070138	15.5695	0.010199	rs1128750	0.002632
9	AUH	304	10000	93976096	94124206	931.613	0.010199	rs77324810	0.000502
17	LOC102724596	60	10000	47438526	47457456	208.642	0.010199	rs8081878	0.0001601
17	LOC101927688	62	100000	56597197	56634286	201.509	0.0102099	rs8066773	0.002064
17	MAPT-IT1	28	10000	43973148	43976164	158.89	0.010299	rs62056789	0.008498
1	OR2L3	9	10000	248223983	248224922	52.6177	0.010299	rs57684757	0.007684
3	THRB-AS1	22	10000	24535577	24541502	84.6678	0.010299	rs78257320	0.004144
4	PROL1	44	10000	71263598	71275914	139.147	0.010299	rs11938536	0.0028
17	SUPT4H1	19	10000	56422535	56429599	65.5493	0.010299	rs2526376	0.0001938
12	SPRYD4	12	10000	56862300	56864767	62.1602	0.010399	rs7302925	0.006575
9	LINC00475	56	10000	94903748	94921890	162.201	0.010399	rs41306451	0.001564
12	PCED1B	447	10000	47473385	47630446	1064.54	0.010399	rs7136496	0.001063
5	VTRNA1-2	6	10000	140098510	140098598	39.2289	0.010499	rs72800935	0.008331
17	MGC57346	35	10000	43697711	43715329	213.104	0.010499	rs149553060	0.001447
5	PCDHA7	311	10000	140213968	140391929	1110.47	0.010499	rs10060640	0.0002978
1	CYP4X1	63	10000	47489239	47516423	274.464	0.0105989	rs9793471	0.001934
2	LOC102723824	56	10000	42369574	42397371	186.895	0.0105989	rs11674707	0.0009684
2	GKN1	30	10000	69201704	69208112	125.847	0.0106989	rs76063320	0.005227
12	SUDS3	95	10000	118814357	118855840	430.252	0.0106989	rs55659011	0.005169
19	CREB3L3	50	10000	4153597	4173051	170.172	0.0106989	rs146136118	0.004796
8	POLR3D	24	10000	22102618	22108680	107.707	0.0106989	rs141236473	0.003233
18	LOC101927921	544	100000	41903399	42111662	1564.08	0.0106999	rs113418797	0.0008667
20	C20orf202	18	10000	1184097	1188918	76.433	0.0107989	rs2181489	0.008208
19	KLC3	29	10000	45843997	45854778	100.103	0.0107989	rs77988534	0.005499
17	KRT16	9	10000	39766030	39769079	53.164	0.0107989	rs11655980	0.005477
9	LINC00476	147	10000	98568369	98638259	495.307	0.0107989	rs816675	0.004028
1	ZP4	40	10000	238041163	238054222	145.75	0.0107989	rs1341874	0.003898
4	IL15	154	10000	142557748	142655140	513.538	0.0107989	rs1493025	0.0009868
12	FAM222A-AS1	96	10000	110172013	110211292	303.913	0.0108989	rs12315948	0.005753
1	PRCC	77	10000	156737273	156770609	264.782	0.0108989	rs6701637	0.002684
12	ACRBP	15	10000	6747241	6756580	54.9095	0.0108989	rs3803130	0.001824
6	SRPK1	180	10000	35800810	35888957	846.801	0.0108989	rs7741794	0.001788
16	DHODH	54	10000	72042642	72059316	193.423	0.0108989	rs8062895	0.001354
10	LOC100288974	133	10000	81664653	81691557	352.444	0.0108989	rs1570329	0.001224
5	PCDHA11	255	10000	140247097	140391929	871.666	0.0108989	rs246069	0.001098
5	PCDHA8	305	10000	140220906	140391929	1055.13	0.0108989	rs12659980	0.0004624
18	PMAIP1	8	10000	57567191	57571538	27.9496	0.0109989	rs1041978	0.01526
9	IFNA5	4	10000	21304612	21305312	26.3353	0.0109989	rs7049214	0.005989
3	TMCC1	234	10000	129366634	129612419	832.822	0.0109989	rs7621855	0.005945
19	ZNF583	46	10000	56915382	56936400	175.385	0.0109989	rs3810340	0.002375
22	TRIOBP	181	10000	38092994	38172563	563.85	0.0109989	rs4820299	0.001657
20	RRBP1	134	10000	17594322	17662928	389.076	0.0109989	rs6080757	0.0003565
17	ITGA2B	22	10000	42449549	42466873	98.5804	0.0110989	rs850733	0.009818
3	COL6A4P1	90	10000	15206868	15247466	367.733	0.0110989	rs9864422	0.006789
7	LRRD1	26	10000	91774197	91794590	124.888	0.0110989	rs7799146	0.005749
19	LILRA2	38	10000	55084463	55099028	167.391	0.0110989	rs112988430	0.003357
9	FKTN	120	10000	108320410	108403399	342.617	0.0110989	rs4742954	0.003108
12	TMEM117	430	10000	44229663	44783545	1051.35	0.0110989	rs1609548	0.00277
8	CHMP4C	63	10000	82644687	82671748	183.128	0.0110989	rs77851917	0.001765
3	MED12L	774	10000	150804675	151154465	1894.35	0.0110989	rs7618206	0.0002083
19	LILRA1	60	10000	55105040	55113846	233.83	0.0111989	rs1974982	0.007583
11	RNF214	112	10000	117103340	117156404	379.155	0.0111989	rs117117915	0.00674
4	METTL14	56	10000	119606573	119632077	204.025	0.0111989	rs57581623	0.002637
16	PPL	177	10000	4932507	4987136	455.153	0.0111989	rs11076856	0.001674
5	HSPA9	36	10000	137890570	137911318	140.024	0.0111989	rs256002	0.0009061
4	PDS5A	349	10000	39824482	39979576	921.673	0.0111989	rs532070	0.0007448
19	ZNF430	93	10000	21203425	21242852	348.453	0.0112989	rs10425841	0.003283
11	GAB2	303	10000	77926335	78128868	1720.2	0.0112989	rs1318241	0.003188
2	BAZ2B_2	62	10000	160549706	160568946	208.592	0.0112989	rs6756502	0.002797
6	ABCF1	36	10000	30539169	30559309	148.279	0.0112989	rs115854822	0.00275
6	SNX3	79	10000	108532716	108582464	266.078	0.0112989	rs9400216	0.0001614
5	ANKRD31	405	10000	74364121	74532703	1488.76	0.0113989	rs73116854	0.001478
19	ZNF221	52	10000	44455396	44471752	178.637	0.0113989	rs11669713	0.0006288
14	STYX	74	10000	53196882	53241705	297.28	0.0113989	rs79312783	0.0002135
16	DNAH3	522	10000	20944475	21170762	1329.4	0.0113989	rs3103810	2.469e-05
4	PHOX2B	11	10000	41746098	41750987	41.417	0.0114989	rs62412180	0.004163
5	PCDHA9	295	10000	140227356	140391929	971.128	0.0114989	rs246069	0.001098
14	TBPL2	109	10000	55880929	55907263	399.806	0.0114989	rs113417629	0.0009843
2	WDR12	70	10000	203745322	203776949	301.376	0.0115988	rs79195550	0.001874
11	PAMR1	311	10000	35453375	35551848	769.151	0.0115988	rs592268	0.00151
14	MARK3	260	10000	103851700	103970166	1064.8	0.0115988	rs62007687	0.001232
18	LOC100131655	91	10000	74506687	74534251	271.324	0.0116988	rs11150985	0.003129
3	CCDC66	261	10000	56591183	56655848	773.426	0.0116988	rs4681951	0.003001
16	DDX19A	21	10000	70380823	70407281	71.6568	0.0116988	rs145359684	0.00132
1	SMYD3	762	10000	245912641	246670644	1300.22	0.0116988	rs7518139	0.0002361
2	ANAPC1	118	10000	112525213	112641741	494.652	0.0116988	rs4848786	0.0002075
12	C12orf74	16	10000	93096618	93102325	71.9364	0.0117988	rs10777438	0.0133
16	YPEL3	5	10000	30103634	30107537	26.4498	0.0117988	rs12444973	0.008851
19	NANOS2	8	10000	46416472	46418036	43.9538	0.0117988	rs9967621	0.006528
19	SIRT6	17	10000	4174105	4182596	73.8851	0.0117988	rs3760908	0.00647
11	SSSCA1	9	10000	65337942	65339239	42.806	0.0117988	rs2236684	0.00478
12	MPHOSPH9	175	10000	123640942	123717785	749.226	0.0117988	rs1790129	0.002577
2	ICA1L	177	10000	203637872	203736708	649.055	0.0117988	rs140606214	0.002503
6	FLJ38122	34	10000	170581561	170588554	103.019	0.0117988	rs12213174	0.0008668
13	LINC00571	203	10000	38624953	38717369	598.482	0.0118988	rs7334407	0.002201
1	LOC400794	362	10000	165446078	165551341	940.951	0.0118988	rs12069997	0.0004268
17	AKAP10	92	10000	19807764	19881169	378.49	0.0119988	rs119672	0.005699
7	LMTK2	239	10000	97736196	97838944	757.254	0.0119988	rs10259449	0.001738
7	ZNF3	31	10000	99661469	99680171	108.378	0.0119988	rs34031156	0.00022
16	DECR2	22	10000	451857	462487	109.876	0.0120988	rs4984667	0.003091
8	ZFAND1	76	10000	82613565	82633539	245.421	0.0120988	rs78070409	0.002587
1	CD46	89	10000	207925382	207968861	316.944	0.0120988	rs41268335	0.001886
12	NOP2	23	10000	6666035	6677498	84.4738	0.0120988	rs2267967	0.001363
2	LY75-CD302	413	10000	160625138	160761267	1113.78	0.0120988	rs7588230	0.001356
5	PCDHA10	281	10000	140235467	140391929	934.273	0.0120988	rs246069	0.001098
19	NLRP13	158	10000	56407310	56443702	496.997	0.0120988	rs1077161	0.0002814
17	ABHD15	5	10000	27887688	27894042	18.8623	0.0121988	rs28497167	0.002065
12	ING4	20	10000	6759703	6772308	78.7354	0.0121988	rs7397940	0.001942
3	P2RY12	144	10000	151054630	151102600	417.994	0.0121988	rs6801155	0.0004388
2	EML4	428	10000	42396489	42559688	1409.8	0.0122988	rs6723361	0.0007058
1	UAP1	65	10000	162531295	162569633	209.235	0.0122988	rs1011848	0.0006732
5	MEF2C	290	10000	88014057	88199922	841.794	0.0122988	rs3850651	0.0002774
20	HMGB3P1	4	10000	33421377	33422265	24.0616	0.0123988	rs116707649	0.01256
11	UPK2	5	10000	118827007	118829269	21.9418	0.0123988	rs10892316	0.01127
6	MAS1L	7	10000	29454542	29455679	44.2632	0.0123988	rs114576898	0.007228
19	LAIR2	39	10000	55014012	55021900	114.577	0.0123988	rs11670906	0.001362
16	STX1B	35	10000	31000576	31021829	137.177	0.0123988	rs17855121	0.0008091
1	HLX-AS1	116	10000	221006104	221053482	350.732	0.0123988	rs4587570	0.0003154
6	HCG26	23	10000	31439005	31440185	88.3603	0.0124988	rs115065898	0.00324
19	MBD3	18	10000	1576669	1592760	78.2385	0.0124988	rs9585	0.001088
17	MTMR4	37	10000	56566892	56595251	116.296	0.0125987	rs1057068	0.0145
7	RPS2P32	4	10000	23530006	23531031	25.3959	0.0125987	rs10228640	0.01056
9	LOC100507346	17	10000	98225890	98232301	78.9437	0.0125987	rs28377268	0.00261
6	CSNK2B	15	10000	31633656	31637847	47.2784	0.0125987	rs116366930	0.0002117
11	LOC100507384	12	10000	45743857	45746106	62.3991	0.0126987	rs79407360	0.007945
12	C12orf65	73	10000	123717843	123742506	303.743	0.0126987	rs2337632	0.003856
15	LACTB	58	10000	63413998	63434264	244.732	0.0126987	rs11071733	0.002525
1	MFSD2A	14	10000	40420783	40435640	45.6057	0.0126987	rs61781296	0.002254
6	BAG6	40	10000	31606804	31620477	104.847	0.0126987	rs148887903	0.0005639
17	KANSL1-AS1	15	10000	44270938	44274089	90.2835	0.0128987	rs117915297	0.009941
15	PLA2G4E	316	10000	42273779	42342901	727.886	0.0128987	rs11632871	0.003922
2	BMPR2	280	10000	203241049	203432474	893.137	0.0128987	rs35622580	0.001784
12	PLEKHG7	84	10000	93130264	93165868	259.992	0.0128987	rs7961593	0.00116
1	IL10	24	10000	206940947	206945839	88.6284	0.0128987	rs3024493	7.823e-05
1	OR2L8	15	10000	248112159	248113098	73.5561	0.0129987	rs1337874	0.00919
17	COPRS	17	10000	30178883	30186326	62.8889	0.0129987	rs4795659	0.00568
6	MUC22	377	10000	30973728	31003179	983.154	0.0129987	rs114889671	0.003346
9	IFNE	10	10000	21480838	21482312	52.7671	0.0129987	rs10125074	0.00178
12	FBRSL1	328	10000	133067156	133161773	862.525	0.0129987	rs11147230	0.001031
1	USP24	209	10000	55532031	55681039	711.928	0.0129987	rs1759499	0.0008992
9	IFNA8	5	10000	21409145	21410184	30.3036	0.0130987	rs1332180	0.01007
2	LINC01126	5	10000	43454349	43455994	21.1643	0.0130987	rs77160973	0.008878
17	C1QTNF1	66	10000	77019015	77045870	262.98	0.0130987	rs59824781	0.005218
2	LOC643072	8	10000	160471804	160474553	32.32	0.0130987	rs13388082	0.004134
5	PCDHA12	247	10000	140254886	140391929	841.481	0.0130987	rs246069	0.001098
17	FAM171A2	8	10000	42431100	42441235	34.9854	0.0131987	rs708384	0.01166
17	STH	14	10000	44076615	44077060	85.2621	0.0131987	rs118052009	0.007629
10	BAMBI	9	10000	28966423	28971868	42.9557	0.0131987	rs17753457	0.006229
16	DOC2A	22	10000	30016834	30024917	103.776	0.0131987	rs12596543	0.005629
19	RINL	18	10000	39358471	39368919	64.5784	0.0131987	rs141118351	0.004259
9	LOC101928775	18	10000	118501948	118506518	61.7285	0.0131987	rs2188076	0.002628
15	SLTM	63	10000	59171243	59225852	238.972	0.0131987	rs11856185	0.002019
5	PCDHA13	241	10000	140261853	140391929	805.103	0.0132987	rs246069	0.001098
10	CCNY	413	10000	35535908	35861598	1255.35	0.0133987	rs7087150	0.0007882
6	VNN1	148	10000	133001996	133035194	511.582	0.0134987	rs76262259	0.003565
1	FLVCR1	213	10000	213031596	213072705	847.468	0.0135986	rs12754736	0.004789
6	SSR1	156	10000	7281375	7313547	506.162	0.0135986	rs2842370	0.00215
16	ASPHD1	6	10000	29912146	29917377	31.5792	0.0135986	rs137993956	0.0003276
7	KBTBD2	45	10000	32907777	32931468	159.601	0.0136986	rs4720084	0.004531
3	ADCY5	295	10000	123001142	123167392	886.208	0.0136986	rs34520988	0.002211
22	EP300	131	10000	41488613	41576081	424.583	0.0136986	rs2064560	0.0003772
11	BACE1-AS	3	10000	117162061	117162857	12.541	0.0137986	rs45619137	0.01235
17	MIR3183	3	10000	925715	925799	17.6024	0.0138986	rs2586252	0.01408
11	CCDC83	189	10000	85566143	85631063	626.387	0.0138986	rs60185300	0.0001019
17	PYY	112	10000	42030106	42081837	308.376	0.0140986	rs1859223	0.01131
22	LOC100128531	32	10000	25498383	25508659	93.608	0.0140986	rs5760859	0.002825
5	CEP72	125	10000	612404	653666	396.483	0.0140986	rs13190559	0.001367
1	RGS4	21	10000	163038395	163046592	64.9671	0.0140986	rs41271997	0.0006964
12	RIC8B	155	10000	107168398	107283094	437.23	0.0141986	rs117784206	0.0004695
11	RTN4RL2	22	10000	57228009	57245012	66.4647	0.0142986	rs3851117	0.009037
16	HSD3B7	12	10000	30996518	31000473	57.1437	0.0142986	rs6950	0.004571
11	PIWIL4	144	10000	94300473	94354587	414.147	0.0142986	rs57607909	0.0007249
17	C17orf47	7	10000	56618947	56621733	27.8785	0.0143986	rs6503866	0.01014
11	SESN3	75	10000	94898676	94965705	265.279	0.0143986	rs2053756	0.007701
17	PHB	24	10000	47481409	47492267	69.123	0.0143986	rs2233667	0.006188
6	LOC100506188	11	10000	57125321	57128144	48.5319	0.0143986	rs16888439	0.005453
20	WFDC6	14	10000	44162835	44168134	55.248	0.0143986	rs4812909	0.00355
5	COL4A3BP	204	10000	74666927	74807806	654.583	0.0143986	rs10070207	0.002252
1	BAI2	35	10000	32192717	32229648	118.219	0.0144986	rs10798888	0.008742
11	KDM4E	7	10000	94758421	94760760	26.4604	0.0144986	rs16921260	0.001836
2	TM4SF20	62	10000	228226873	228244022	175.707	0.0144986	rs56126070	0.0006949
8	XKR9	186	10000	71581599	71648177	683.884	0.0144986	rs111679419	1.05e-06
7	TRIL	18	10000	28992973	28998029	85.1152	0.0145985	rs61742220	0.0121
6	UBD	31	10000	29523388	29527702	116.195	0.0145985	rs113994272	0.008519
19	HNRNPL	33	10000	39327027	39342979	123.354	0.0145985	rs77994052	0.001873
17	HSF5	79	10000	56497527	56565762	238.705	0.0145985	rs143148833	0.001317
12	RFX4	319	10000	106976684	107156582	924.998	0.0145985	rs1882543	0.001191
5	CANX	66	10000	179125929	179158639	218.608	0.0145985	rs72809773	0.0001026
16	ZNF668	24	10000	31072163	31085641	97.3937	0.0146985	rs35713203	0.006283
12	MIP	10	10000	56843285	56848435	37.913	0.0146985	rs7953824	0.005282
14	ZC3H14	74	10000	89029252	89079853	231.462	0.0146985	rs76897734	0.00011
12	PCED1B-AS1	26	10000	47602202	47610226	101.627	0.0147985	rs55849521	0.003619
5	ZNF366	151	10000	71739233	71803249	467.126	0.0147985	rs115202009	0.0008426
16	CNGB1	264	10000	57916243	58005020	540.979	0.0147985	rs80124781	9.093e-05
19	ADAMTSL5	10	10000	1505016	1513188	41.5454	0.0148985	rs791462	0.006257
11	C11orf53	63	10000	111126706	111156972	222.071	0.0148985	rs11213812	0.001222
17	MAPT	704	10000	43971747	44105699	3711.98	0.0148985	rs114528560	0.0004595
6	MUC21	46	10000	30951484	30957675	164.713	0.0149985	rs142262809	0.007096
2	AQP12A	5	10000	241631261	241637900	16.792	0.0149985	rs4328629	0.006588
11	BCL9L	15	10000	118766850	118781613	44.2795	0.0149985	rs75438046	0.005537
6	REPS1	267	10000	139225151	139309398	827.233	0.0149985	rs11962973	0.004271
12	SCARB1	243	10000	125262173	125348519	512.298	0.0149985	rs6488945	0.0005491
17	ZNF385C	6	10000	40177593	40190044	18.8208	0.0150985	rs4796760	0.01322
12	GNS	72	10000	65107221	65153226	279.945	0.0150985	rs1244883	0.006679
12	FAM222A	132	10000	110152186	110208312	347.259	0.0150985	rs12315948	0.005753
19	FPR1	21	10000	52249022	52255150	61.977	0.0150985	rs4802857	0.004791
7	FABP5P3	14	10000	152133979	152140100	57.4558	0.0150985	rs11764314	0.003777
16	ALDOA	15	10000	30064410	30081741	61.3781	0.0150985	rs9783783	0.002453
13	WDFY2	192	10000	52158483	52336171	518.102	0.0150985	rs9526785	0.001233
5	TMEM173	12	10000	138855112	138862343	48.4504	0.0151985	rs7380824	0.009264
17	FMNL1	52	10000	43299291	43324683	165.901	0.0151985	rs9889614	0.006706
4	CCDC149	463	10000	24807738	24981826	1076.15	0.0151985	rs116253673	0.001182
17	KANSL1	823	10000	44107281	44302740	4196.51	0.0151985	rs138658938	0.0001215
12	LRRC10	12	10000	70002344	70004942	46.014	0.0152985	rs11177752	0.005847
5	C5orf45	60	10000	179264265	179285840	183.537	0.0152985	rs72813734	0.002343
18	LOC100505549	142	10000	55297533	55336508	351.771	0.0152985	rs1129621	0.0007106
14	LOC101927062	79	10000	27244700	27291326	223.459	0.0152985	rs1956825	0.0004188
19	SULT2A1	58	10000	48373722	48389654	189.723	0.0152985	rs2547238	7.167e-05
7	ZKSCAN5	31	10000	99102272	99131445	106.364	0.0153985	rs3843540	0.006829
19	ZNF296	3	10000	45574757	45579688	13.135	0.0153985	rs28673961	0.004825
17	PFN1	13	10000	4848944	4852381	39.0081	0.0153985	rs7215662	0.0002997
12	CBX5	41	10000	54624730	54673915	139.942	0.0154985	rs7303812	0.001016
3	RARB	914	10000	25215822	25639422	1567.09	0.0154985	rs1483836	0.0007439
1	CR2	75	10000	207627644	207663240	254.49	0.0154985	rs6540433	1.944e-06
16	LOC100129697	18	10000	89006446	89017932	85.6263	0.0155984	rs9925284	0.01092
11	OR6T1	5	10000	123813573	123814545	24.4913	0.0155984	rs7129884	0.01089
15	SEC11A	101	10000	85212767	85259691	271.077	0.0155984	rs17598860	0.009902
6	ATAT1	49	10000	30594612	30614598	144.743	0.0155984	rs138188178	0.003025
8	BAI1	113	10000	143545376	143626368	297.257	0.0155984	rs75669570	0.001654
5	MEGF10	528	10000	126626455	126796910	1411.56	0.0155984	rs17165037	5.638e-05
17	SPPL2C	29	10000	43922255	43924438	155.063	0.0156984	rs143648037	0.007198
9	ERCC6L2	320	10000	98637899	98780735	867.77	0.0156984	rs591486	0.0007492
19	ZNF57	89	10000	2900895	2918474	288.529	0.0157984	rs10419196	0.006095
19	LILRA5	13	10000	54818352	54824409	58.1336	0.0158984	rs759818	0.01706
13	RNASEH2B-AS1	85	10000	51456514	51484848	219.095	0.0158984	rs931004	0.001648
19	SELV	12	10000	40005752	40011326	42.0807	0.0158984	rs56149652	0.0008694
13	HTR2A	225	10000	47405676	47471211	488.298	0.0158984	rs7324017	0.0007363
11	DKK3	156	10000	11984542	12030917	299.413	0.0159984	rs12575803	0.002931
17	MAPT-AS1	344	10000	43920721	43972879	1731.29	0.0160984	rs143648037	0.007198
14	MTA1	4	10000	105886185	105937057	14.0864	0.0160984	rs8021311	0.003881
9	SUSD3	87	10000	95820969	95847418	290.942	0.0160984	rs4078501	0.003172
12	KLRC3	5	10000	10564913	10573194	18.6478	0.0160984	rs77926410	0.002672
4	PRR27	30	10000	71019903	71032326	96.8706	0.0160984	rs12647430	0.001401
14	PRKD1	700	10000	30045686	30396899	1707.46	0.0160984	rs12323423	0.0003213
16	MIR6504	2	10000	81644952	81645013	11.0439	0.0161984	rs74469188	0.01864
12	NXPH4	19	10000	57610577	57620232	82.6545	0.0161984	rs78558633	0.01308
4	ANAPC10	88	10000	145915726	146019693	258.113	0.0161984	rs6815519	0.001251
15	TRPM7	362	10000	50849351	50979012	1149.25	0.0161984	rs55916605	0.0002787
15	PPIB	15	10000	64448013	64455354	50.1598	0.0161984	rs7177371	6.82e-05
12	KLRC2	3	10000	10583205	10588592	10.9144	0.0162984	rs61917677	0.01052
17	FBXO47	30	10000	37092684	37123655	109.281	0.0162984	rs147067575	0.005379
6	LPAL2	103	10000	160887586	160932156	290.752	0.0162984	rs9365166	0.003122
12	TROAP	21	10000	49716970	49725514	71.9191	0.0162984	rs7309133	0.001826
15	EFTUD1P1	89	10000	84748938	84795353	225.701	0.0162984	rs58671704	0.001212
2	LOC101927196	51	10000	186584600	186605204	154.944	0.0162984	rs11679901	0.0009257
3	ZDHHC3	85	10000	44956752	45017674	271.092	0.0163984	rs1979946	0.006387
2	CARF	116	10000	203776940	203851208	454.305	0.0163984	rs4673240	0.002751
11	OSBP	56	10000	59341870	59383617	260.343	0.0163984	rs4938923	0.002579
4	SLC10A7	487	10000	147175136	147443123	1282.59	0.0163984	rs12647784	0.0006906
4	PAPSS1	276	10000	108534821	108641419	782.806	0.0163984	rs4956131	0.0001874
4	SLC26A1	33	10000	972860	987228	89.8024	0.0164984	rs3806756	0.004327
7	CADPS2	531	10000	121958477	122526813	1044.34	0.0164984	rs55664480	0.0009497
15	HSP90AB4P	19	10000	58982671	58985806	79.9924	0.0164984	rs7163162	0.0004621
6	PPP1R10	41	10000	30568176	30585084	174.968	0.0165983	rs114416792	0.01363
2	SPR	10	10000	73114511	73119289	50.3627	0.0165983	rs6730083	0.01009
19	MIMT1	11	10000	57352269	57359922	40.728	0.0165983	rs7254166	0.006698
19	ZNF254	285	10000	24216206	24312769	1073.38	0.0165983	rs75075660	0.002689
15	ADAM10	261	10000	58887402	59042177	872.048	0.0165983	rs442495	0.0001451
9	ABCA1	526	10000	107543283	107690527	1001.27	0.0165983	rs10991386	6.884e-05
1	PRPF38A	8	10000	52870218	52883992	33.5623	0.0166983	rs6684344	0.01547
4	TNRC18P1	10	10000	141562344	141564234	31.8045	0.0167983	rs61080370	0.01327
11	OR10V1	10	10000	59480388	59481318	52.5763	0.0167983	rs472177	0.008005
17	CDK5R1	3	10000	30814104	30818271	12.629	0.0168983	rs118075579	0.01275
17	2017-09-04	36	10000	56597610	56618179	113.135	0.0168983	rs8066773	0.002064
3	NUP210	302	10000	13357729	13461819	937.171	0.0168983	rs56356701	0.0007129
8	LYPD2	8	10000	143831627	143833952	44.2425	0.0169983	rs11775636	0.008797
19	ZNF714	152	10000	21264952	21307883	534.167	0.0169983	rs73020631	0.002754
2	MCEE	65	10000	71336805	71357394	254.565	0.0169983	rs11676043	0.0008458
3	P2RY14	141	10000	150929904	150996230	438.331	0.0169983	rs7618206	0.0002083
2	FZD5	13	10000	208627309	208634143	43.4824	0.0170983	rs55731465	0.01246
5	ECSCR	4	10000	138784244	138842320	18.0329	0.0170983	rs11954057	0.01135
16	STX4	19	10000	31044415	31051488	80.2775	0.0170983	rs1108431	0.01101
8	PCMTD1	265	10000	52730134	52811746	919.883	0.0170983	rs1013621	0.005579
10	NSUN6	337	10000	18834263	18940550	983.611	0.0170983	rs7904263	0.004832
8	IMPA1	76	10000	82569150	82598589	197.281	0.0170983	rs80087492	0.004138
2	RPE	24	10000	210867288	210886984	69.0365	0.0170983	rs116178643	0.003192
7	AVL9	255	10000	32535175	32623779	836.86	0.0170983	rs4720067	0.0003723
1	OTUD7B	54	10000	149912228	149982686	205.71	0.0170983	rs6587723	0.0002714
11	TRIM5	111	10000	5684424	5706339	308.879	0.0170983	rs12272665	0.0002223
17	CD7	3	10000	80272745	80275480	16.4904	0.0171983	rs11658034	0.01697
6	HIST1H2AB	9	10000	26033319	26033796	36.4592	0.0171983	rs11961143	0.006546
2	STARD7-AS1	32	10000	96874153	96908362	99.03	0.0171983	rs10445975	0.001721
1	LOC101928404	150	10000	163131464	163182813	410.152	0.0171983	rs11802639	0.0001476
20	RNF114	40	10000	48552913	48570422	139.587	0.0172983	rs2038127	0.0003736
7	ZNF736	136	10000	63773185	63810017	384.002	0.0172983	rs10949891	0.000206
5	DNAJC18	35	10000	138745891	138775214	130.359	0.0173983	rs11956224	0.01066
14	INSM2	5	10000	36003247	36006260	27.363	0.0173983	rs7157104	0.008702
4	EDNRA	108	10000	148402068	148466106	323.809	0.0173983	rs1801708	0.001139
11	OR4C13	5	10000	49973942	49974971	21.6185	0.0174983	rs12791255	0.01222
16	CLEC18A	3	10000	69984607	69998250	17.507	0.0174983	rs3869427	0.01072
20	SIRPB1	55	10000	1545028	1600689	157.929	0.0174983	rs35442028	0.007632
4	DGKQ	38	10000	952671	967348	104.134	0.0174983	rs34406303	0.0066
17	KRT9	18	10000	39722093	39728310	93.8607	0.0174983	rs1008753	0.003415
14	SOS2	296	10000	50583845	50698099	861.342	0.0174983	rs764350	0.00148
5	YTHDC2	299	10000	112849390	112930984	970.038	0.0175982	rs111964009	0.005567
17	C17orf77	34	10000	72581056	72590348	110.558	0.0176982	rs72847154	0.007061
4	DMP1	39	10000	88571453	88585512	121.979	0.0176982	rs1462370	0.003521
14	YLPM1	120	10000	75230068	75304013	429.253	0.0176982	rs10483861	1.031e-06
11	PPP2R5B	24	10000	64692142	64701950	87.3424	0.0177982	rs57393537	0.0103
11	LOC221122	21	10000	44995452	44999578	77.4375	0.0177982	rs10838393	0.006864
19	LSR	55	10000	35739558	35758867	160.962	0.0177982	rs142596073	0.003341
17	MIR423	3	10000	28444096	28444190	15.6838	0.0178982	rs4795529	0.01391
5	ABLIM3	271	10000	148521053	148639999	755.859	0.0178982	rs6871290	0.00312
19	LOC100505715	39	10000	44395955	44405955	182.79	0.0179982	rs396973	0.006689
14	VCPKMT	39	10000	50575349	50583297	119.839	0.0179982	rs13950	0.005991
5	EGR1	8	10000	137801180	137805004	30.5197	0.0179982	rs11743810	0.002314
9	TBC1D2	231	10000	100961279	101018003	580.448	0.0179982	rs7869001	0.0005589
22	SELM	15	10000	31500762	31503551	54.2864	0.0180982	rs11705064	0.03062
5	PGGT1B	110	10000	114546526	114598569	290.189	0.0180982	rs6884828	0.003427
16	VAT1L	748	10000	77822482	78014001	1263.76	0.0180982	rs4887926	0.001188
13	MLNR	8	10000	49794473	49796513	44.571	0.0181982	rs7982804	0.01528
13	LPAR6	43	10000	48985181	49018840	131.642	0.0181982	rs198565	0.007812
5	LOC101927740	77	10000	158527490	158544486	257.713	0.0181982	rs4921340	0.005167
2	SULT1C2	57	10000	108905094	108926371	152.252	0.0182982	rs17036089	0.01612
13	C1QTNF9B-AS1	16	10000	24463027	24466242	60.5242	0.0182982	rs9510926	0.01275
12	LOC100287944	555	10000	106890187	107168609	1246.88	0.0182982	rs10861632	0.00038
5	TRIM36	110	10000	114460458	114516243	338.264	0.0183982	rs7713798	0.007147
11	TMEM9B	49	10000	8968747	8986558	173.666	0.0184982	rs2742487	0.01573
9	LOC100128076	39	10000	94895115	94900911	120.849	0.0184982	rs7465866	0.01222
17	CRHR1	861	10000	43697709	43913194	3918.23	0.0184982	rs149553060	0.001447
22	HIC2	5	10000	21771692	21805750	25.1339	0.0185981	rs464694	0.01452
12	LOC728084	15	10000	89404902	89413469	62.8868	0.0185981	rs10858816	0.006856
19	ZNF833P	46	10000	11784812	11797384	219.242	0.0185981	rs286290	0.003721
7	RP9P	67	10000	32956426	32982782	202.363	0.0185981	rs7788070	0.0004977
12	DTX1	131	10000	113495661	113535833	316.901	0.0185981	rs16942518	0.0002464
7	PODXL	140	10000	131185020	131241376	306.198	0.0185981	rs3800688	0.0002155
19	MIR4752	2	10000	54785963	54786035	10.7281	0.0186981	rs4112253	0.0197
1	NVL	168	10000	224415035	224517891	560.61	0.0186981	rs74793582	0.001218
8	PIWIL2	177	10000	22132809	22213584	638.525	0.0187981	rs117036346	0.002876
7	IGF2BP3	296	10000	23349827	23509995	648.352	0.0187981	rs12535787	0.001493
10	ADAM8	40	10000	135075919	135090407	198.942	0.0188981	rs3008324	0.00482
16	CIRH1A	54	10000	69166498	69202937	142.511	0.0188981	rs3815821	0.002866
17	KRT17	2	10000	39775691	39780882	11.2246	0.0189981	rs9916519	0.01506
8	TRMT12	12	10000	125463047	125465266	41.5397	0.0189981	rs3812475	0.01083
14	BRMS1L	63	10000	36295596	36341169	257.439	0.0189981	rs61326103	0.007634
8	LYNX1_2	12	10000	143852614	143859640	38.1034	0.0190981	rs892848	0.006558
2	TMEM237	37	10000	202484906	202508252	106.068	0.0190981	rs1209409	0.004762
10	IL2RA	206	10000	6052656	6104333	433.147	0.0190981	rs7076103	0.0008093
17	TVP23C	115	10000	15405577	15466945	352.955	0.0190981	rs1988028	0.0007979
12	CDKN1B	9	10000	12870203	12875316	29.2082	0.0191981	rs7330	0.001915
2	MYL1	52	10000	211154867	211179895	188.227	0.0192981	rs9646846	0.00124
15	RGMA	175	10000	93586635	93632443	395.099	0.0192981	rs17526269	2.731e-05
7	TRA2A	45	10000	23544400	23571660	132.054	0.0193981	rs10259241	0.008366
9	TLE4	249	10000	82186687	82341796	640.008	0.0193981	rs17082562	0.0005246
17	C1QTNF1-AS1	16	10000	77015290	77023737	56.5941	0.019598	rs116884050	0.0104
2	THADA	826	10000	43457974	43823185	2296.12	0.019598	rs77981966	0.0009246
22	KIAA1671	425	10000	25423940	25593415	966.872	0.019598	rs2179237	0.0008961
10	OPALIN	57	10000	98102974	98119122	178.037	0.019698	rs11593074	0.005579
11	FADD	12	10000	70049268	70053508	47.8245	0.019798	rs7105714	0.01965
12	TMEM120B	174	10000	122150657	122219974	508.183	0.019798	rs55796201	0.0007046
1	LRRN2	167	10000	204586302	204654597	438.982	0.019898	rs78225439	0.00529
10	LINC00993	100	10000	37598113	37635956	447.693	0.019898	rs12358007	0.004191
6	UNC5CL	32	10000	40994639	41006938	141.368	0.019898	rs736794	0.003039
8	ADHFE1	111	10000	67344717	67381044	326.839	0.019998	rs2719009	0.003792
6	HIVEP1	378	10000	12012723	12165232	822.208	0.019998	rs9296253	0.001083
5	AHRR	409	10000	304290	438405	974.981	0.019998	rs57898874	0.0003372
17	LINC00671	16	10000	41026690	41050751	43.0328	0.020098	rs74550635	0.003748
20	GGT7	52	10000	33432522	33460661	169.11	0.020098	rs75627267	0.002971
1	CAPZB	480	10000	19665266	19812135	1284.21	0.020098	rs4912082	0.001213
14	SIPA1L1	231	10000	71996028	72207946	561.49	0.020098	rs4140798	0.0003372
6	CENPQ	51	10000	49431095	49460820	174.442	0.020198	rs143490455	0.008162
11	PGM2L1	160	10000	74041360	74109502	472.093	0.020198	rs3867272	0.002234
1	CCDC23	25	10000	43272722	43283059	84.4984	0.020198	rs11801074	0.002067
22	ANKRD54	9	10000	38226861	38240353	27.0028	0.020298	rs5756830	0.0103
3	RAB7A	202	10000	128444978	128533641	623.932	0.020298	rs62272588	0.002434
4	ADH1B	37	10000	100227543	100242599	94.5874	0.020298	rs1693457	0.001982
22	BRD1	99	10000	50166936	50218452	337.434	0.020298	rs57072226	0.001801
19	DKFZp434J0226	21	10000	46713498	46718094	79.3891	0.020398	rs16980385	0.01003
1	C1orf194	28	10000	109648572	109656479	84.5582	0.020398	rs637466	0.003514
16	BCL7C	60	10000	30845361	30905623	218.957	0.020398	rs56142883	0.003389
11	KCNA4	11	10000	30031287	30038577	36.7703	0.020398	rs1323860	0.001066
11	C11orf84	26	10000	63580922	63595190	96.8415	0.020398	rs147967497	0.0001771
17	CRHR1-IT1	20	10000	43716340	43723595	107.294	0.020498	rs116967306	0.01578
10	IL15RA	107	10000	5994333	6020150	234.778	0.020498	rs7898286	0.003106
19	GDF15	21	10000	18496967	18499986	65.5399	0.020498	rs62122430	0.002405
2	CCNT2-AS1	87	10000	135624202	135676176	302.417	0.0205979	rs17257172	0.009332
12	IQSEC3	331	10000	176048	287625	658.332	0.0205979	rs10848445	0.002184
13	DLEU7	360	10000	51286758	51417885	850.118	0.0205979	rs7321531	0.0007286
16	CES1P2	105	10000	55758836	55784123	359.954	0.0206979	rs13337406	0.001955
14	FLRT2	318	10000	85996487	86094270	674.892	0.0207979	rs2057115	0.004807
9	PCSK5	686	10000	78505559	78977255	972.981	0.0207979	rs1339242	0.0002043
6	HSPA1A	3	10000	31783290	31785719	9.9982	0.0208979	rs140446899	0.006489
11	OR10G7	11	10000	123908772	123909708	42.0977	0.0209979	rs4998340	0.01395
17	NSFP1_2	2	10000	44668099	44718040	10.1468	0.0209979	rs116956554	0.01085
2	ACMSD	101	10000	135596185	135659602	379.064	0.0209979	rs17257172	0.009332
19	NLRP8	151	10000	56459197	56499995	377.902	0.0209979	rs306488	0.006278
6	FIG4	268	10000	110012423	110146634	632.006	0.0209979	rs149089889	0.0001271
1	AVPR1B	2	10000	206224282	206231482	10.6817	0.0210979	rs35369693	0.01908
3	OXTR	87	10000	8792094	8811300	188.441	0.0210979	rs2268495	0.00506
2	NDUFAF7	53	10000	37458773	37476303	149.966	0.0210979	rs61208496	4.614e-05
3	TRMT10C	16	10000	101280679	101285290	55.1599	0.0211979	rs4257518	0.01382
1	DYRK3	21	10000	206808880	206822542	74.1903	0.0211979	rs140899442	4.928e-05
19	ZNF737	139	10000	20720797	20748626	380.435	0.0212979	rs10413625	0.006846
17	PLEKHM1	100	10000	43513265	43568146	395.667	0.0212979	rs138686695	0.00567
8	ESRP1	215	10000	95653363	95719694	715.25	0.0212979	rs2052720	0.00281
7	DAGLB	137	10000	6448746	6487643	395.2	0.0212979	rs702485	0.00189
1	MTMR11	19	10000	149900542	149908791	91.8365	0.0212979	rs11205303	0.00058
11	OR10V2P	15	10000	59516284	59517054	72.2654	0.0213979	rs497596	0.01152
2	SCTR	242	10000	120197418	120282028	612.987	0.0213979	rs1530100	0.001161
6	DHX16	35	10000	30620895	30640830	107.247	0.0214979	rs141501824	0.008363
19	OPA3	149	10000	46031024	46088122	339.007	0.0214979	rs62109650	2.088e-05
1	G0S2	6	10000	209848669	209849735	21.6397	0.0215978	rs6540546	0.01613
19	ZNF816	29	10000	53452631	53466164	118.538	0.0215978	rs10402714	0.007935
3	NKTR	117	10000	42642146	42690233	375.144	0.0215978	rs35890296	0.005663
16	ST3GAL2	41	10000	70413337	70472991	99.2363	0.0215978	rs11075763	0.001307
11	NUCB2	82	10000	17298285	17353070	236.491	0.0217978	rs214085	0.0138
12	INHBE	3	10000	57849095	57851791	11.7599	0.0217978	rs507562	0.01213
17	ITGAE	210	10000	3617918	3704537	538.155	0.0217978	rs7211065	0.008535
17	PPM1E	292	10000	56833229	57062540	821.632	0.0217978	rs9893351	0.004241
13	CDADC1	71	10000	49822046	49867622	286.949	0.0218978	rs2274148	0.007338
16	LINC00919	4	10000	52116976	52119021	20.0825	0.0218978	rs3743795	0.001588
3	EIF4E3	235	10000	71728439	71803924	532.827	0.0218978	rs114113354	0.0008486
7	PTCD1	36	10000	99014361	99036462	114.658	0.0219978	rs6955891	0.008709
20	RAD21L1	81	10000	1206763	1235145	212.804	0.0219978	rs7271372	0.008405
5	ARHGEF37	183	10000	148961134	149014527	506.359	0.0219978	rs6893973	0.001126
16	LOC101928682	100	10000	87305511	87326058	270.336	0.0219978	rs4843586	0.0008941
1	FLVCR1-AS1	19	10000	213029945	213031480	71.4997	0.0220978	rs2201601	0.008694
17	ETV4	40	10000	41605210	41623800	159.309	0.0220978	rs9912927	0.006069
11	MAPK8IP1	33	10000	45907046	45928016	77.693	0.0220978	rs7115753	0.002191
10	CALML3-AS1	42	10000	5556206	5568209	91.01	0.0220978	rs7919321	0.001861
15	ARPP19	60	10000	52839431	52861213	210.771	0.0220978	rs1693531	0.001075
6	TSPO2	13	10000	41010236	41012076	59.4181	0.0221978	rs67525613	0.004749
4	GNRHR	49	10000	68603098	68621804	173.434	0.0221978	rs13143769	0.003086
6	FNDC1	349	10000	159590428	159693140	1103.59	0.0221978	rs138501612	0.0008396
6	MRPS18B	18	10000	30585485	30594174	69.4083	0.0222978	rs146436484	0.007776
6	C6orf136	9	10000	30614815	30620987	23.1805	0.0222978	rs115022791	0.001592
8	VPS13B	480	10000	100025493	100889814	1083.05	0.0222978	rs73285946	0.0003163
11	MALAT1	7	10000	65265232	65273939	24.9138	0.0223978	rs4102217	0.01771
1	ELAVL4	175	10000	50513685	50667540	382.52	0.0223978	rs1467726	0.006213
2	LOC654841	406	10000	228085767	228189880	844.311	0.0223978	rs34505188	0.002488
19	SIPA1L3	732	10000	38397860	38699012	1558.57	0.0223978	rs80234796	0.002446
16	FUK	14	10000	70488497	70514177	40.0098	0.0223978	rs12445830	0.001601
1	GBP5	21	10000	89724633	89738544	79.134	0.0223978	rs76346754	0.000397
22	CSF2RB	121	10000	37309674	37336479	339.557	0.0224978	rs4821562	0.01146
19	CCDC9	47	10000	47759730	47775210	208.084	0.0224978	rs78455130	0.005328
14	SLC38A6	129	10000	61447831	61550451	351.961	0.0224978	rs2296924	0.002799
1	ISG20L2	13	10000	156692412	156697705	38.5751	0.0224978	rs3795737	0.002412
22	RANGAP1	78	10000	41640780	41682255	231.194	0.0224978	rs4820434	0.002019
11	NTM	999	10000	131240370	132206716	1364.79	0.0224978	rs544473	0.0001385
7	PDIA4	64	10000	148700153	148725782	276.766	0.0225977	rs7807788	0.01235
17	TBKBP1	33	10000	45772629	45789429	101.269	0.0225977	rs4794057	0.002812
15	LOC101929679	19	10000	86298171	86301956	46.9277	0.0225977	rs62025270	0.001768
17	MSL1	25	10000	38278789	38293045	98.9729	0.0226977	rs140262628	0.01782
11	IFITM10	55	10000	1753639	1771824	201.2	0.0226977	rs2292959	0.006093
1	DIO1	71	10000	54359860	54376759	203.917	0.0226977	rs7521654	0.005521
7	TAS2R41	5	10000	143174965	143175889	21.721	0.0227977	rs10264606	0.01791
18	LIPG	74	10000	47088426	47119278	170.492	0.0227977	rs9951026	0.001797
19	CKM	59	10000	45809670	45826235	152.402	0.0227977	rs6509208	0.0009734
2	RAMP1	176	10000	238768186	238820755	362.677	0.0228977	rs3769044	0.004216
18	LOC101927273	79	10000	53548918	53587430	189.925	0.0228977	rs7232412	0.001939
19	NR2F6	25	10000	17342693	17356151	58.9334	0.0229977	rs10419742	0.007379
17	ANKRD13B	28	10000	27920526	27941779	80.4912	0.0229977	rs62068577	0.006533
3	ZNF852	13	10000	44540461	44552132	40.3919	0.0230977	rs115658996	0.005424
8	INTS8	167	10000	95835517	95892721	456.63	0.0230977	rs11777132	0.001049
17	WNT3	100	10000	44839871	44896126	255.589	0.0231977	rs199528	0.00591
9	CDKN2B-AS1	219	10000	21994789	22121093	669.146	0.0231977	rs1333039	0.00565
11	OR10G9	10	10000	123893719	123894655	33.3716	0.0232977	rs2076941	0.01655
2	ARMC9	366	10000	232063259	232240590	832.919	0.0232977	rs7590204	0.006291
16	AP1G1	172	10000	71762904	71842976	487.408	0.0233977	rs7202840	0.01175
17	MPO	18	10000	56347216	56358296	43.1764	0.0233977	rs2243827	0.01016
1	CMPK1	103	10000	47799468	47844511	335.852	0.0233977	rs3925058	0.009176
2	DLX2	2	10000	172964165	172967478	7.39838	0.0233977	rs743605	0.007286
3	PCNP	51	10000	101293041	101313281	143.566	0.0233977	rs58907984	0.003494
19	ZNF45	77	10000	44416775	44439411	268.242	0.0233977	rs73036792	0.002271
11	TAGLN	22	10000	117070039	117075508	67.8265	0.0234977	rs585849	0.006928
13	MIPEP	407	10000	24304327	24463587	1077.92	0.0234977	rs117235878	0.001416
10	KIF11	205	10000	94352824	94415152	514.11	0.0235976	rs11812310	0.00772
9	IFNA13	7	10000	21367370	21368075	35.3918	0.0236976	rs11999696	0.02163
3	NAA50	37	10000	113435306	113465120	146.617	0.0236976	rs35989573	0.01726
17	CASC3	43	10000	38296506	38328431	165.865	0.0236976	rs17679086	0.008885
10	TUBGCP2	62	10000	135092133	135125841	218.28	0.0236976	rs3008339	0.004129
6	HCG27	78	10000	31165536	31171745	218.548	0.0236976	rs115037083	0.003379
12	LOC101927267	101	10000	49686413	49718359	333.767	0.0236976	rs147172210	0.0006024
15	NDUFAF4P1	4	10000	49448494	49450822	13.2071	0.0236976	rs72727224	0.0005403
15	FLJ10038	11	10000	50641134	50647076	44.6022	0.0237976	rs28534445	0.02025
1	AGBL4	890	10000	48998526	50489626	1721.87	0.0237976	rs12407980	0.002189
1	STX6	79	10000	180941849	180992257	240.088	0.0238976	rs57113693	0.006969
19	FKBP8	6	10000	18642567	18654383	15.5019	0.0238976	rs10854166	0.005789
15	ZNF592	132	10000	85291817	85349663	323.229	0.0238976	rs138565163	0.001866
15	LINS	149	10000	101109427	101142445	403.64	0.0238976	rs113550916	0.000518
11	PIK3C2A	107	10000	17108123	17191354	287.377	0.0239976	rs11821773	0.008096
6	HIST1H4H	9	10000	26285353	26285727	35.8391	0.0239976	rs41266831	0.005288
16	PPP4C	15	10000	30087383	30096695	54.2761	0.0239976	rs2278557	0.003815
19	HAS1	42	10000	52216364	52227221	121.77	0.0240976	rs8099845	0.003779
20	SPTLC3	715	10000	12989626	13147411	1476.94	0.0240976	rs77296076	0.003435
6	TFB1M	222	10000	155577263	155635617	607.85	0.0240976	rs162985	0.002607
20	CRNKL1	83	10000	20015004	20036690	239.235	0.0240976	rs16981473	0.001431
18	TNFRSF11A	205	10000	59992519	60054943	419.447	0.0240976	rs72933641	0.001355
18	LOC100996324	30	10000	12739484	12749421	86.6782	0.0242976	rs1893215	0.01505
22	LOC101927051	62	10000	38037838	38054384	187.154	0.0242976	rs12165814	0.00905
14	SALL2	21	10000	21989230	22005350	72.7366	0.0242976	rs11157020	0.007471
7	TMEM106B	169	10000	12250847	12276890	613.979	0.0242976	rs1019308	0.002243
5	CLK4	39	10000	178029664	178054054	122.552	0.0242976	rs34183525	0.002156
13	LINC00400	128	10000	43687300	43733602	270.117	0.0242976	rs61950407	0.001751
16	AXIN1	225	10000	337439	402676	582.401	0.0242976	rs11649403	0.0008932
5	COL23A1	824	10000	177664616	178017556	1313.63	0.0242976	rs62389386	0.0007963
16	USP10	303	10000	84733554	84813527	762.996	0.0242976	rs77749545	0.0002193
5	SPRY4	23	10000	141689991	141704620	67.376	0.0243976	rs6874376	0.01349
17	CD300LD	37	10000	72576110	72588370	105.226	0.0243976	rs1719507	0.007099
2	SCLY	124	10000	238969564	239008054	354.476	0.0243976	rs3210400	0.001362
12	ARHGDIB	42	10000	15094949	15114562	126.371	0.0243976	rs10772822	0.0005687
17	FNDC8	14	10000	33448630	33457751	37.8621	0.0244976	rs2306508	0.013
16	VAC14-AS1	35	10000	70788962	70807154	105.659	0.0244976	rs28676580	0.008525
4	TET2	193	10000	106067031	106200960	467.137	0.0244976	rs17430167	0.000494
1	AGBL4-IT1	65	10000	49839872	49937757	177.325	0.0245975	rs6588350	0.00699
7	SRCRB4D	82	10000	76018645	76039012	241.149	0.0245975	rs2903811	0.006318
5	ZNF622	36	10000	16451627	16465894	105.161	0.0245975	rs26018	0.005891
6	GUCA1B	59	10000	42151021	42162694	223.696	0.0245975	rs1569880	0.005252
2	BAZ2B_1	763	10000	160175489	160473112	1524.47	0.0245975	rs12477275	0.002319
1	RGS16	14	10000	182567757	182573548	49.9217	0.0245975	rs1144566	0.0004973
17	PTRF	83	10000	40554466	40575338	235.645	0.0246975	rs7218488	0.01317
15	PEX11A	26	10000	90224761	90234015	85.4725	0.0246975	rs11073885	0.01316
9	LOC100506100	11	10000	131486740	131495522	36.8212	0.0246975	rs3750325	0.005744
14	L2HGDH	138	10000	50709151	50778947	428.423	0.0246975	rs28785597	0.003674
17	MRPL45P2	116	10000	45527592	45569986	330.382	0.0246975	rs9912101	0.002452
19	RYR1	447	10000	38924339	39078204	961.791	0.0246975	rs3745843	0.0008602
12	TRIAP1	3	10000	120881763	120884215	15.2462	0.0247975	rs2235217	0.01047
17	SPAG7	21	10000	4862520	4871132	53.3819	0.0247975	rs111930594	0.00185
20	NCOA6	151	10000	33302577	33413433	462.964	0.0247975	rs6060052	0.001594
19	PRR24	17	10000	47777658	47778980	79.6802	0.0248975	rs3826792	0.01784
11	IPO7	100	10000	9406168	9469674	317.917	0.0248975	rs8785	0.01
12	STRAP	12	10000	16035287	16056410	51.819	0.0248975	rs4424719	0.009714
12	LINC00173	8	10000	116971226	116974318	38.6356	0.0249975	rs7969190	0.01976
1	CREG1	51	10000	167510250	167523056	140.218	0.0249975	rs3767441	0.007571
7	MYH16	57	10000	98870923	98895594	156.871	0.0249975	rs11769124	0.002967
3	BBX	478	10000	107241782	107530176	1132.37	0.0249975	rs74734236	0.001038
6	MUT	63	10000	49398072	49431041	209.515	0.0250975	rs9473561	0.01076
8	EXTL3	44	10000	28558989	28611207	159.445	0.0250975	rs17521627	0.01076
9	CNTLN	564	10000	17134988	17503921	1396.06	0.0250975	rs1442512	0.003566
12	PRPH	14	10000	49688908	49692481	48.471	0.0251975	rs67309388	0.03044
17	AATK-AS1	71	10000	79139306	79156964	200.45	0.0251975	rs9894262	0.003743
1	LOC440704	444	10000	190594019	190770788	1077.8	0.0251975	rs2182107	0.0009243
22	SH3BP1	56	10000	38035683	38052050	192.464	0.0252975	rs12165814	0.00905
20	CHMP4B	42	10000	32399109	32442173	131.36	0.0252975	rs6579121	0.003047
1	ZBTB41	79	10000	197122813	197169672	225.676	0.0253975	rs61819117	0.01982
2	YPEL5	22	10000	30369749	30383399	60.3536	0.0253975	rs3768671	0.002497
2	HOXD-AS2	12	10000	176999568	177001826	45.6566	0.0254975	rs11890810	0.02373
17	NAT9	23	10000	72766685	72772470	87.4375	0.0254975	rs3744208	0.01034
9	DMRTA1	17	10000	22446839	22452472	54.0333	0.0254975	rs17835669	0.00708
5	B4GALT7	36	10000	177027118	177037346	109.058	0.0254975	rs73337757	0.00554
2	TFPI	179	10000	188328957	188419219	408.982	0.0255974	rs8176498	0.005005
8	LYN	413	10000	56792385	56925006	926.211	0.0255974	rs56300145	0.001511
19	BLOC1S3	10	10000	45682002	45685058	41.8698	0.0256974	rs8110379	0.01582
11	OR51G2	5	10000	4935948	4936893	18.6455	0.0256974	rs1368832	0.01001
12	INHBC	29	10000	57828467	57845845	94.4721	0.0256974	rs2943691	0.006381
6	CLDN20	69	10000	155585146	155597682	210.33	0.0256974	rs9397236	0.004991
2	QPCT	72	10000	37571752	37600465	170.66	0.0256974	rs3770753	0.0005308
12	GLT8D2	175	10000	104382764	104443915	373.583	0.0256974	rs144589720	8.694e-05
4	SLC10A4	19	10000	48485359	48491541	65.0291	0.0257974	rs6824075	0.01297
11	PATL1	35	10000	59404191	59436511	132.684	0.0257974	rs73486971	0.007313
20	CST9	18	10000	23583046	23586610	66.0522	0.0257974	rs3004144	0.004271
11	TMEM134	4	10000	67231818	67236748	16.117	0.0257974	rs111660959	0.001486
17	CYTH1	207	10000	76670128	76778424	604.752	0.0258974	rs6501248	0.003928
1	ALDH4A1	94	10000	19197923	19229293	280.191	0.0258974	rs9117	0.0006061
17	PLD2	49	10000	4710395	4726727	121.447	0.0258974	rs113124299	0.0002608
7	PMS2P1	12	10000	99918262	99933930	36.1175	0.0258974	rs7384878	2.947e-06
5	LOC101929505	244	10000	16373469	16441211	521.789	0.0259974	rs29956	0.002258
16	CES1	13	10000	55836763	55867075	41.5878	0.0260974	rs28698222	0.008704
8	RIPK2	79	10000	90769974	90803292	230.163	0.0260974	rs39509	0.005698
17	GLP2R	223	10000	9729380	9793022	576.25	0.0260974	rs9909716	0.0007965
3	MBNL1	283	10000	151985828	152183569	752.352	0.0260974	rs1426384	0.0007919
17	TMEM101	6	10000	42088555	42092345	16.7869	0.0261974	rs12889	0.01524
1	HDGF	20	10000	156711898	156722240	57.9975	0.0262974	rs78365002	0.003805
19	ZNF283	100	10000	44331472	44353050	336.995	0.0262974	rs349042	0.003026
11	MIR8070	6	10000	11804681	11804769	22.914	0.0263974	rs55953466	0.02347
17	GPATCH8	132	10000	42472644	42580957	457.593	0.0263974	rs7503752	0.008939
5	CDH10	489	10000	24487208	24645085	1263.75	0.0263974	rs3797171	0.001222
5	GCNT4	13	10000	74323288	74326724	45.793	0.0264974	rs35535831	0.007067
1	RGL1	764	10000	183605207	183897666	1794.82	0.0264974	rs2491437	0.001171
4	LINC01207	240	10000	165675282	165724947	578.761	0.0265973	rs80071135	0.001516
5	KCNIP1	656	10000	169780490	170163637	982.209	0.0265973	rs4868015	0.0002562
22	SLC7A4	13	10000	21383006	21386847	41.4716	0.0266973	rs2072549	0.01229
17	ALOX15B	49	10000	7942357	7952451	122.291	0.0266973	rs1132934	0.009657
19	ZNF404	24	10000	44376514	44384288	89.3664	0.0266973	rs1050054	0.007971
7	CYP51A1	42	10000	91741462	91764059	179.087	0.0266973	rs2073795	0.007605
6	SMPD2	11	10000	109761930	109765122	33.1783	0.0267973	rs59906308	0.02926
1	IFI6	10	10000	27992571	27998724	42.8626	0.0267973	rs12024391	0.02362
19	ZNF321P	62	10000	53430387	53445847	192.052	0.0267973	rs8100481	0.00589
14	SYNE2	866	10000	64319682	64693167	1826.08	0.0267973	rs117605197	0.001837
1	COL24A1	681	10000	86194915	86622121	1274.62	0.0267973	rs115303709	0.0001128
8	NDUFB9	29	10000	125551342	125562227	80.3367	0.0268973	rs77538674	0.01323
2	RALB	121	10000	121010413	121052286	435.723	0.0268973	rs149343437	0.006744
10	PRLHR	14	10000	120352915	120355160	44.9501	0.0269973	rs3740551	0.0108
6	NEDD9	589	10000	11183530	11382581	988.487	0.0269973	rs16871188	0.000583
13	C1QTNF9B	23	10000	24465237	24471641	87.6466	0.0270973	rs9551018	0.0107
13	TRPC4	722	10000	38210772	38443939	1395.74	0.0270973	rs12584216	0.009303
7	IQCE	225	10000	2598605	2654368	547.018	0.0270973	rs2917753	0.004602
10	ECHS1	19	10000	135175986	135186908	57.6805	0.0270973	rs34349355	0.003523
6	HLA-L	82	10000	30227338	30234728	271.38	0.0270973	rs114404436	0.001573
11	DISC1FP1	778	10000	89984399	90648220	1537.85	0.0270973	rs17235951	0.001559
16	LOC101928736	24	10000	30886780	30906539	86.5552	0.0271973	rs4889653	0.01434
1	LOC100507634	12	10000	55681080	55683128	55.0427	0.0271973	rs56321924	0.01359
19	LTBP4	96	10000	41099071	41135725	293.409	0.0271973	rs62107907	0.003171
19	FOSB	29	10000	45971252	45978437	83.7244	0.0271973	rs11667571	0.001432
12	CDK2AP1	34	10000	123745516	123756863	98.6815	0.0272973	rs2030401	0.005129
4	C4orf19	563	10000	37455551	37595132	1087.66	0.0272973	rs151095241	0.003086
19	RTN2	31	10000	45988545	46000313	87.2321	0.0272973	rs73567088	0.001923
18	LOC101927900	61	10000	37646249	37679197	216.639	0.0272973	rs2051268	0.001755
1	OR2L2	7	10000	248201473	248202607	32.7542	0.0273973	rs6658141	0.02262
5	SLC25A48	183	10000	135170364	135224326	436.901	0.0273973	rs2288833	0.00604
3	VILL	34	10000	38035077	38048676	117.066	0.0274973	rs9816693	0.01002
5	MIR4638	2	10000	180649565	180649633	9.53196	0.0275972	rs2545100	0.007918
1	PQLC2	95	10000	19638739	19658922	256.143	0.0275972	rs3790776	0.001924
3	GNB4	89	10000	179113875	179169371	228.528	0.0275972	rs10937003	0.001507
2	PRKRA	27	10000	179296140	179315958	68.1082	0.0276972	rs3752689	0.01413
22	LINC00634	30	10000	42348190	42354946	96.0139	0.0276972	rs62240998	0.008415
12	LRP1	102	10000	57522281	57607125	264.961	0.0276972	rs1800159	0.006314
15	CPEB1	229	10000	83211950	83316767	558.767	0.0276972	rs72751677	0.00282
12	CHD4	66	10000	6679247	6716551	215.096	0.0276972	rs2267968	0.002089
21	LINC00515	3	10000	26955086	26955536	14.1015	0.0277972	rs4817029	0.02908
17	PCTP	81	10000	53828339	53854748	249.857	0.0277972	rs2960063	0.00791
17	SLC9A3R1	23	10000	72744750	72765499	71.48	0.0278972	rs16978176	0.006254
1	CELF3	35	10000	151672533	151689296	117.856	0.0278972	rs2280475	0.003269
6	PACRG-AS1	66	10000	163731016	163745505	180.998	0.0278972	rs12197625	0.001439
9	ZBTB5	46	10000	37438099	37465407	106.893	0.0279972	rs7867764	0.01671
15	GABPB1	181	10000	50569388	50647605	558.334	0.0279972	rs11636908	0.01137
6	MICAL1	41	10000	109765265	109787171	110.868	0.0279972	rs61731700	0.002224
15	TUBGCP5	87	10000	22833394	22873891	337.651	0.0280972	rs8036172	0.009397
6	LOC154449	43	10000	170563421	170571657	116.922	0.0280972	rs9348302	0.000216
2	CD8B	107	10000	87042459	87089047	277.505	0.0282972	rs74767962	0.006798
3	CMTM7	218	10000	32433162	32496333	486.409	0.0282972	rs4955289	0.0001655
20	SNHG11	10	10000	37075296	37079564	44.5399	0.0283972	rs805528	0.02255
7	EGFR	471	10000	55086724	55275031	791.473	0.0283972	rs12535226	0.0004292
1	RGS5	633	10000	163112088	163291581	1368.19	0.0283972	rs2036701	5.902e-05
11	LOC100652768	30	10000	117066328	117072630	87.1243	0.0284972	rs585849	0.006928
21	SLC37A1	329	10000	43919741	44001550	798.895	0.0284972	rs228042	0.0007266
3	P2RY13	11	10000	151044095	151047337	33.9276	0.0284972	rs12497019	0.0007023
19	GMFG	16	10000	39818998	39826726	52.5729	0.0285971	rs12975430	0.01094
16	PDPR	18	10000	70147528	70195184	53.9713	0.0285971	rs4985404	0.008742
5	LOC340107	13	10000	24835388	24840692	33.2266	0.0285971	rs60735240	0.005663
21	SH3BGR	240	10000	40817796	40887433	634.327	0.0285971	rs78863435	0.0004384
12	IAPP	30	10000	21525801	21532914	118.3	0.0286971	rs35286038	0.00778
19	CEACAM20	77	10000	45010210	45033548	178.327	0.0286971	rs80257887	0.002411
15	AKAP13	610	10000	85923846	86292589	1229.28	0.0286971	rs338527	0.0006726
1	BTBD19	15	10000	45274153	45279801	55.3829	0.0287971	rs4520451	0.01884
14	GPR132	26	10000	105515725	105531887	103.666	0.0287971	rs7147439	0.00842
11	CORO1B	15	10000	67205517	67211292	55.3615	0.0287971	rs3815364	0.001247
1	APOBEC4	49	10000	183615410	183622448	205.436	0.0288971	rs10911390	0.01189
3	CHRD	14	10000	184097860	184107617	36.7775	0.0288971	rs16858780	0.0026
7	CREB5	657	10000	28338939	28865511	958.414	0.0288971	rs42711	0.0001482
7	SOSTDC1	22	10000	16501105	16505474	67.5419	0.0289971	rs12699802	0.01746
14	CEBPE	11	10000	23586514	23588820	34.7493	0.0289971	rs12434881	0.01198
6	KHDC3L	8	10000	74072399	74073898	27.2244	0.0289971	rs9446890	0.007859
10	DYDC1	51	10000	82095860	82116514	139.164	0.0289971	rs72815337	0.002873
5	ITGA1	517	10000	52084135	52249485	959.849	0.0289971	rs7711599	0.002148
5	REEP2	34	10000	137774689	137782658	96.5523	0.0290971	rs2350640	0.02103
19	ZNF582-AS1	13	10000	56905044	56910544	46.7596	0.0291971	rs56301546	0.02084
19	LILRB1	117	10000	55128383	55148981	331.521	0.0291971	rs2781760	0.00583
22	SREBF2	156	10000	42229082	42303312	364.279	0.0291971	rs8140722	0.0008477
1	NSL1	255	10000	212899494	212965139	752.551	0.0291971	rs10863998	0.0002621
7	ZNF735P	64	10000	63667580	63680668	177.112	0.0292971	rs10230605	0.004471
15	SECISBP2L	102	10000	49280834	49338760	271.755	0.0292971	rs72741941	0.000986
14	PSMA3	46	10000	58711522	58738727	143.808	0.0292971	rs11624224	0.0001208
17	SERPINF1	73	10000	1665258	1680859	203.583	0.0294971	rs73976286	0.00903
17	TRIM37	169	10000	57059999	57184266	450.12	0.0294971	rs57869245	0.006344
4	YTHDC1	57	10000	69176104	69215824	149.369	0.0294971	rs115252578	0.005978
17	MIR22HG	11	10000	1614797	1619566	31.4527	0.0294971	rs4790812	0.004067
17	CORO6	16	10000	27941773	27948441	53.9461	0.029597	rs3760456	0.01119
11	AMOTL1	179	10000	94501507	94609918	487.269	0.029597	rs12417385	0.004967
6	GABRR2	204	10000	89966839	90025018	391.759	0.029597	rs4707535	0.002585
8	INTS9	180	10000	28625174	28747698	485.745	0.029597	rs73237159	0.001516
16	CHST6	54	10000	75507021	75528926	125.417	0.029697	rs74024796	0.004542
11	DKFZp779M0652	8	10000	45792982	45793909	28.4342	0.029797	rs79229167	0.0254
3	SH3BP5-AS1	19	10000	15295690	15306005	72.4451	0.029797	rs8225	0.01272
17	LOC101928205	44	10000	70068473	70089622	144.32	0.029797	rs6501517	0.0046
16	LINC00917	107	10000	86365455	86379285	224.683	0.029797	rs9931710	0.002056
17	MIR4521	2	10000	8090262	8090322	9.21989	0.029897	rs113898258	0.02479
1	PDZK1IP1	10	10000	47649260	47655771	26.2655	0.029897	rs2798354	0.0112
11	SOX6	777	10000	15987994	16497935	1553.48	0.029997	rs143235650	0.00403
5	CDHR2	156	10000	175969511	176022769	398.988	0.029997	rs114445756	0.001539
1	ARPC5	53	10000	183595327	183605076	209.822	0.030097	rs6701432	0.01558
11	BACE1	56	10000	117156401	117186972	126.345	0.030097	rs490460	0.005032
5	SERINC5	472	10000	79407049	79551898	892.093	0.030097	rs16877662	0.002918
2	ICOS	72	10000	204801470	204826298	164.943	0.030097	rs6728120	0.002821
12	SLCO1B7	279	10000	21168629	21243040	772.366	0.030097	rs11045738	0.0008596
3	KIF15	88	10000	44803208	44894748	240.455	0.030097	rs4682996	0.0003906
11	LOC100996455	3	10000	64216528	64219128	10.1242	0.030197	rs6591849	0.05722
6	LOC101927691	60	10000	868497	876613	202.26	0.030197	rs7744977	0.009782
7	LOC101927914	109	10000	157258924	157292410	245.545	0.030197	rs9768425	0.0003412
5	SLC35A4	9	10000	139944419	139948683	34.0717	0.030297	rs250431	0.01952
9	INVS	408	10000	102861501	103063426	1197.49	0.030297	rs7033612	0.005188
1	CYP4A22	42	10000	47603106	47614526	135.943	0.030297	rs10789501	0.002547
4	PF4V1	2	10000	74719012	74720198	6.81357	0.030397	rs2233654	0.03348
6	GLYATL3	83	10000	49467670	49495777	252.67	0.030397	rs9395504	0.005755
1	MGST3	103	10000	165600109	165625372	243.236	0.030397	rs79480594	0.001199
5	APBB3	8	10000	139937852	139944189	30.8082	0.030497	rs250431	0.01952
22	LGALS1	14	10000	38071612	38075809	46.4474	0.030497	rs79290987	0.01102
17	CCT6B	46	10000	33254877	33288528	112.999	0.030497	rs8073366	0.006398
5	PELO	34	10000	52083773	52098452	93.5568	0.030497	rs7711599	0.002148
12	LOC102724933	19	10000	93568141	93575608	84.7692	0.0305969	rs2278446	0.02348
4	ZNF718	203	10000	53192	196095	558.951	0.0305969	rs6839041	0.00259
1	TMEM54	8	10000	33360195	33366953	28.7035	0.0305969	rs10914632	0.0009395
11	ARHGAP1	28	10000	46698624	46722215	71.4036	0.0305969	rs74486166	1.868e-05
16	HBZ	2	10000	202853	204504	9.14824	0.0306969	rs2974760	0.02288
11	LOC100129203	6	10000	94963349	94967568	24.5182	0.0306969	rs4753659	0.01747
12	GUCY2C	73	10000	14765567	14849519	182.064	0.0306969	rs247327	0.01642
20	PIGT	17	10000	44044706	44054885	48.2674	0.0306969	rs6032173	0.01124
2	FBXO36	112	10000	230787206	230877825	293.82	0.0306969	rs499449	0.004927
6	TPBG	17	10000	83072922	83077133	58.5609	0.0306969	rs117398492	0.00384
22	CERK	182	10000	47080306	47134152	365.726	0.0306969	rs73176542	0.002413
4	SGMS2	171	10000	108745720	108836204	337.688	0.0306969	rs9996617	0.001273
7	WDR91	90	10000	134868589	134896316	338.91	0.0307969	rs2278130	0.0102
2	CALM2	37	10000	47387220	47403740	92.9031	0.0307969	rs75331359	0.007419
7	ZNF853	29	10000	6655526	6663921	81.1006	0.0307969	rs2248363	0.003219
3	APPL1	66	10000	57261764	57307498	186.49	0.0307969	rs62251993	0.002034
12	OVCH1	215	10000	29580488	29650619	530.16	0.0307969	rs10843424	0.001097
6	LY6G5B	10	10000	31638727	31640227	27.1725	0.0307969	rs116366930	0.0002117
16	MT1M	11	10000	56666533	56667898	31.0642	0.0308969	rs4783947	0.02394
11	CHORDC1	73	10000	89933596	89956532	216.827	0.0308969	rs11018920	0.007097
6	BPHL	64	10000	3118925	3153432	219.823	0.0308969	rs9405613	0.0006589
6	HLA-C	130	10000	31236525	31239913	342.988	0.0308969	rs115813375	0.0004812
3	ZBTB47	36	10000	42695175	42709072	97.4255	0.0309969	rs35871059	0.009498
2	THNSL2	42	10000	88469813	88486156	96.0104	0.0309969	rs6547758	0.007027
10	BLOC1S2	31	10000	102033034	102046469	85.4919	0.0310969	rs11190449	0.007899
1	TRIM63	47	10000	26377795	26394125	166.546	0.0310969	rs35123100	0.0005093
13	LINC00565	16	10000	114629486	114631964	63.4126	0.0311969	rs9604487	0.02262
15	KIAA0101	33	10000	64657210	64679886	105.879	0.0311969	rs79372182	0.0002274
7	KLHL7	187	10000	23145352	23215038	594.43	0.0312969	rs10256524	0.01902
4	FAM86EP	19	10000	3943668	3957148	67.0253	0.0312969	rs60369176	0.008105
10	DMBT1P1	108	10000	124516209	124557161	273.185	0.0312969	rs11248644	0.003321
22	CRYBB3	29	10000	25595816	25603326	62.0077	0.0312969	rs2269672	0.0001946
15	PARP16	60	10000	65550436	65579018	175.69	0.0313969	rs7174518	0.001513
12	LOC100652999	3	10000	53907767	53911392	8.89989	0.0314969	rs11170567	0.02751
1	PDZK1	12	10000	145727665	145764206	35.6048	0.0314969	rs2929826	0.01672
6	UBE3D	408	10000	83602185	83775545	1037.29	0.0314969	rs293517	0.01367
4	TNIP2	50	10000	2743386	2758103	131.157	0.0314969	rs4690055	0.00509
19	PEPD	542	10000	33877854	34012799	1142.42	0.0315968	rs117249411	0.002017
6	TRIM40	123	10000	30103884	30116512	359.344	0.0316968	rs115632205	0.00895
14	ADSSL1	54	10000	105190533	105213647	162.593	0.0316968	rs35746773	0.007549
2	GPATCH11	38	10000	37311593	37326387	127.353	0.0316968	rs17505250	0.005367
18	LOC643542	649	10000	65183782	65566856	1047.96	0.0316968	rs8099773	0.0001424
6	SPACA1	26	10000	88757506	88776550	81.0865	0.0317968	rs806424	0.01103
4	OCIAD1	36	10000	48833059	48863834	108.327	0.0317968	rs9997920	0.008936
20	SNPH	121	10000	1246959	1289971	253.405	0.0317968	rs73073684	0.007767
12	ESPL1	41	10000	53662082	53687427	122.199	0.0317968	rs35969387	0.001777
17	TEX14	257	10000	56634037	56769416	628.455	0.0317968	rs862809	0.001656
17	KIF1C	63	10000	4901242	4931694	160.579	0.0317968	rs76101349	0.001006
2	LOC101928020	25	10000	210894645	210929080	66.0128	0.0317968	rs55996099	3.794e-05
11	MMP26	9	10000	5009423	5013659	30.7009	0.0318968	rs7930074	0.03348
7	KLHL7-AS1	26	10000	23140846	23145322	100.207	0.0318968	rs7456915	0.01679
17	EFCAB5	215	10000	28256873	28435470	659.423	0.0318968	rs4461132	0.01276
16	C16orf45	181	10000	15528324	15682116	431.584	0.0318968	rs12924092	0.003111
20	SPATA2	34	10000	48519928	48532080	104.661	0.0318968	rs8125607	0.002071
10	BTBD16	225	10000	124030820	124097676	540.493	0.0318968	rs10887137	0.00156
18	DLGAP1-AS4	208	10000	3962352	4013943	502.591	0.0318968	rs7230434	0.001355
6	AIM1	265	10000	106959729	107018334	615.619	0.0318968	rs783414	0.0002584
13	HMGB1	12	10000	31032878	31040081	48.0364	0.0319968	rs1045411	0.02523
13	RB1	188	10000	48877882	49056026	500.872	0.0320968	rs198565	0.007812
21	BACE2	283	10000	42539727	42654461	511.22	0.0320968	rs6517656	0.003638
16	SEZ6L2	21	10000	29882479	29910585	75.4219	0.0321968	rs113443718	0.0162
7	WEE2-AS1	43	10000	141404137	141438030	161.797	0.0321968	rs6963959	0.005419
1	MTR	250	10000	236958580	237067281	740.73	0.0321968	rs4598478	0.004632
1	LRRC52	84	10000	165513477	165533185	206.259	0.0321968	rs6688105	0.0007975
3	FAM208A	227	10000	56654159	56717135	557.862	0.0321968	rs9858728	0.0007366
9	GLIS3	772	10000	3824127	4300035	1105.35	0.0321968	rs117508250	0.0004374
2	LINC00471	20	10000	232373136	232379050	58.9246	0.0322968	rs7580705	0.01521
1	GPR137B	134	10000	236305831	236372209	373.604	0.0322968	rs145985332	0.002548
5	ARAP3	79	10000	141032967	141061800	174.999	0.0322968	rs79066364	0.001005
5	KIAA1024L	53	10000	129083883	129100756	144.732	0.0323968	rs10044103	0.01777
8	ZNF596	37	10000	182136	197340	98.6161	0.0323968	rs3008278	0.01028
21	LOC101927821	226	10000	23119304	23169735	566.891	0.0324968	rs2827017	0.01009
12	SLC6A12	69	10000	299242	323371	180.797	0.0324968	rs11061978	0.007545
21	COL6A2	143	10000	47518032	47552763	360.664	0.0324968	rs2839110	0.005136
1	TCTEX1D4	11	10000	45271585	45272957	38.9598	0.0325967	rs4520451	0.01884
11	OR9G4	8	10000	56510303	56511287	29.7307	0.0325967	rs11228760	0.01496
7	PTPN12	232	10000	77166772	77269388	617.2	0.0325967	rs2230602	0.0002861
4	CRMP1	253	10000	5822490	5894810	476.617	0.0325967	rs6848864	0.0002154
12	TPI1	10	10000	6976583	6980110	40.5307	0.0326967	rs2071065	0.02435
3	ATP6V1A	74	10000	113465865	113530905	318.635	0.0326967	rs34033139	0.01611
2	MYO1B	308	10000	192110106	192290115	930.985	0.0326967	rs72916554	0.01402
7	ZNF316	63	10000	6676952	6697910	152.038	0.0326967	rs940874	0.01147
3	SS18L2	16	10000	42632297	42636490	49.3155	0.0326967	rs34801786	0.008756
12	TAOK3	358	10000	118587605	118810750	951.939	0.0326967	rs61943369	0.004154
7	ADAP1	66	10000	937536	995043	145.168	0.0326967	rs11768769	0.003344
1	AKT3	408	10000	243651534	244006886	1106.87	0.0326967	rs115430437	0.002134
6	KCNK17	34	10000	39266776	39282237	82.183	0.0327967	rs11961984	0.004351
19	TBXA2R	46	10000	3594503	3606831	129.311	0.0327967	rs2238634	0.001161
1	ADCY10	325	10000	167778624	167883453	608.091	0.0327967	rs203798	0.001017
6	FAM135A	277	10000	71123106	71270877	955.609	0.0327967	rs113751775	0.0006667
19	ZNF543	48	10000	57831864	57842144	114.343	0.0328967	rs73633709	0.005059
1	PDIK1L	38	10000	26437655	26452039	162.245	0.0330967	rs78395193	0.0202
3	DPPA2	50	10000	109012634	109035364	114.875	0.0330967	rs9831544	0.01967
20	NAA20	37	10000	19997933	20014273	97.278	0.0330967	rs56731355	0.009058
1	ZNF593	8	10000	26496387	26497364	33.7446	0.0331967	rs7087	0.02001
16	PRR14	4	10000	30662240	30667734	17.634	0.0331967	rs3747481	0.01895
1	ATP8B2	53	10000	154298035	154323780	142.659	0.0331967	rs12729561	0.008833
8	RRS1-AS1	27	10000	67331821	67341212	75.7484	0.0331967	rs16919047	0.007838
10	TMEM26	113	10000	63166400	63213208	264.172	0.0331967	rs10994757	0.001976
6	PRRC2A	65	10000	31588449	31605554	148.533	0.0331967	rs115501604	0.001708
5	EIF4EBP3	5	10000	139927250	139929163	18.6522	0.0332967	rs250426	0.02193
19	ZNF702P	108	10000	53471503	53496784	242.072	0.0332967	rs1867055	0.01385
5	PCDHAC2	58	10000	140345746	140391929	141.633	0.0332967	rs116021362	0.01252
2	FBXO11	235	10000	48034058	48132932	613.968	0.0333967	rs113172947	0.009655
22	PARVG	153	10000	44568835	44604349	328.269	0.0333967	rs139116	0.001046
12	C1RL	43	10000	7247145	7261869	107.608	0.0333967	rs11043785	0.0008569
4	RAPGEF2	130	10000	160188997	160281301	329.142	0.0333967	rs17225222	3.837e-05
11	SERPING1	36	10000	57365026	57382326	122.603	0.0334967	rs2454660	0.01197
1	STIL	146	10000	47715810	47779819	465.477	0.0334967	rs3125630	0.008573
12	TMPO	88	10000	98909350	98944157	205.097	0.0334967	rs146545275	0.00301
15	CHRNA3	73	10000	78885394	78913637	214.419	0.0335966	rs4243084	0.003918
19	AKT2	95	10000	40736223	40791302	251.736	0.0336966	rs3730055	0.03454
16	N4BP1	121	10000	48572636	48644120	436.791	0.0336966	rs11641510	0.007258
5	SPINK9	15	10000	147715121	147719412	67.2175	0.0336966	rs1422968	0.005226
13	RCBTB2	44	10000	49063098	49107392	124.569	0.0337966	rs7322110	0.02561
10	ZSWIM8-AS1	11	10000	75556271	75561157	37.5128	0.0337966	rs2075641	0.01514
17	MYCBPAP	76	10000	48585744	48608862	189.435	0.0337966	rs8065691	0.007191
7	FSCN3	23	10000	127233688	127241851	70.0482	0.0338966	rs113009393	0.003142
12	EEA1	313	10000	93166284	93323107	810.394	0.0338966	rs10859385	0.002984
12	USP5	17	10000	6961284	6975795	62.4958	0.0340966	rs2071065	0.02435
17	CSNK1D	6	10000	80200536	80231618	16.5967	0.0340966	rs72854800	0.01194
14	TMEM121	12	10000	105992952	105996539	54.6413	0.0341966	rs4075105	0.01991
6	CRISP1	118	10000	49801978	49844809	347.288	0.0341966	rs79456939	0.007239
12	SLC2A14	252	10000	7965107	8043792	528.084	0.0341966	rs68090591	0.00679
22	H1F0	12	10000	38201113	38203443	41.7542	0.0341966	rs2246503	0.003072
14	ESRRB	453	10000	76837689	76968180	822.991	0.0341966	rs6574292	0.001719
5	SSBP2	634	10000	80713178	81047072	1318.95	0.0341966	rs428986	0.00118
6	NOTCH4	127	10000	32162619	32191844	261.539	0.0342966	rs114247475	0.004973
1	WDR77	18	10000	111982511	111991830	44.5764	0.0342966	rs1264904	0.004839
16	IL17C	5	10000	88705000	88706882	16.9116	0.0343966	rs11465497	0.03795
19	ZNF799	11	10000	12500827	12512088	34.9984	0.0343966	rs11672145	0.009997
8	TRPS1	327	10000	116420723	116681255	967.188	0.0343966	rs800896	0.0008953
16	FBXL16	24	10000	742499	755825	87.4451	0.0344966	rs4984683	0.004142
1	SLC6A17	100	10000	110693131	110744823	266.375	0.0344966	rs12128502	0.001373
7	ABHD11	12	10000	73150424	73153190	40.7605	0.0346965	rs1059779	0.01288
16	PDF	13	10000	69362523	69364498	39.4216	0.0346965	rs113656415	0.006888
8	TCEB1	70	10000	74857372	74884522	195.051	0.0347965	rs4738402	0.01172
3	WWTR1	521	10000	149235021	149421060	947.386	0.0347965	rs2043549	0.002924
13	LINC01070	17	10000	112851646	112855316	50.5668	0.0348965	rs9324271	0.005318
6	TEAD3	45	10000	35441373	35464861	91.6527	0.0348965	rs72894776	0.003888
19	ATF5	25	10000	50431958	50437193	61.5318	0.0348965	rs283526	0.001262
18	CABYR	40	10000	21718919	21741564	114.025	0.0349965	rs11661916	0.009633
10	ZMIZ1	688	10000	80828791	81076285	1093.07	0.0349965	rs780149	0.004317
1	BROX	25	10000	222885894	222908538	68.0023	0.0349965	rs140406141	0.002298
18	LOC101927323	32	10000	9614804	9619361	102.646	0.0350965	rs2028661	0.01167
12	HCFC2	88	10000	104458235	104500304	210.739	0.0350965	rs17805891	0.007401
5	PROP1	15	10000	177419235	177423243	41.4855	0.0350965	rs73346254	0.002365
15	MIR3175	3	10000	93447628	93447705	12.7117	0.0351965	rs4146836	0.0236
12	PSMD9	66	10000	122326636	122355771	173.778	0.0351965	rs1169074	0.007797
4	EIF4E	131	10000	99799606	99851786	301.358	0.0351965	rs2028685	0.004963
8	C8orf37-AS1	985	10000	96281063	96822371	1420.13	0.0351965	rs1500896	0.0004284
1	KIAA2013	22	10000	11979644	11986485	56.812	0.0352965	rs3795408	0.008456
19	PPM1N	11	10000	46001730	46005764	30.2609	0.0353965	rs2298887	0.02439
12	SPSB2	14	10000	6980099	6982521	55.7283	0.0353965	rs7294770	0.02228
15	ALPK3	152	10000	85359910	85416713	306.448	0.0353965	rs3803406	0.000368
2	CEBPZ	56	10000	37428774	37458740	123.356	0.0353965	rs34273705	6.501e-05
5	GRIA1	453	10000	152870083	153193429	728.199	0.0353965	rs17519383	4.868e-05
17	RAPGEFL1	33	10000	38334241	38351906	90.073	0.0354965	rs141218028	0.0127
12	R3HDM2	55	10000	57647547	57704246	152.573	0.0354965	rs10876968	0.0008347
7	ZC3HAV1L	43	10000	138710451	138720775	154.67	0.0354965	rs3735009	0.0007126
21	MIR155HG	29	10000	26934456	26947480	75.4659	0.0355964	rs928883	0.02379
8	TATDN1	92	10000	125500734	125551329	227.57	0.0355964	rs3812471	0.02077
12	TUBA1C	20	10000	49658864	49667113	59.6694	0.0355964	rs150790829	0.016
11	TRIM49B	20	10000	49053151	49059529	73.8007	0.0356964	rs11040229	0.01962
16	ZNF778	67	10000	89284110	89295965	199.54	0.0356964	rs117159335	0.01729
13	ZAR1L	38	10000	32877907	32886091	134.501	0.0356964	rs206141	0.01681
11	CHRDL2	69	10000	74407473	74442227	143.903	0.0356964	rs4944945	0.002931
16	WWOX	963	10000	78133309	79246564	1197.46	0.0356964	rs17726745	2.229e-05
3	EXOSC7	73	10000	45017740	45054158	195.13	0.0357964	rs116337039	0.002438
11	KCNJ11	18	10000	17406795	17410878	59.709	0.0358964	rs886288	0.01721
17	GRN	15	10000	42422490	42430470	39.5941	0.0358964	rs5848	0.01073
6	MSH5-SAPCD1	32	10000	31707724	31732624	67.3608	0.0358964	rs28745895	0.0007979
10	DKK1	11	10000	54074040	54077417	34.8235	0.0359964	rs1569199	0.01483
3	PCOLCE2	186	10000	142536701	142608045	384.836	0.0359964	rs116056608	0.002975
12	CCT2	57	10000	69979207	69995357	143.585	0.0359964	rs11177731	0.001865
19	ZNF582	25	10000	56894647	56904889	56.3276	0.0360964	rs12974620	0.01459
10	DYDC2	85	10000	82104500	82127829	230.746	0.0361964	rs17103728	0.002864
16	PRKCB	579	10000	23847299	24231932	924.679	0.0361964	rs11644636	0.0005691
12	RPL13P5	12	10000	6993144	6993768	50.3094	0.0362964	rs9737885	0.02966
1	C1orf61	24	10000	156374054	156399184	58.018	0.0362964	rs11806983	0.02882
8	UQCRB	17	10000	97238903	97247862	58.1417	0.0362964	rs7827095	0.01991
16	NUDT21	41	10000	56463047	56485261	106.517	0.0362964	rs79698649	0.01918
7	SLC29A4	96	10000	5322560	5343704	233.194	0.0362964	rs62441132	0.002226
6	TNXB_2	74	10000	32008931	32077151	131.464	0.0362964	rs61745355	0.0005985
19	HNRNPUL1	58	10000	41768390	41813811	193.593	0.0363964	rs10410836	0.01174
22	ZNF280A	57	10000	22868060	22874624	165.591	0.0363964	rs361856	0.004629
15	LOC283692	94	10000	83316520	83361572	203.413	0.0363964	rs1075845	0.002265
11	STX3	128	10000	59522531	59573355	456.041	0.0363964	rs572072	0.0006335
7	WEE2	36	10000	141408152	141431071	134.479	0.0364964	rs6963959	0.005419
11	CABP2	11	10000	67286417	67290899	37.7807	0.0365963	rs627956	0.02017
22	RFPL3	59	10000	32750871	32757148	175.392	0.0365963	rs11912799	0.01437
1	PLEKHA6	420	10000	204187978	204329057	899.527	0.0365963	rs6702854	0.00516
19	CNTD2	16	10000	40728114	40732597	43.8492	0.0366963	rs2304184	0.04699
4	ADH1A	35	10000	100197522	100212185	88.9587	0.0366963	rs12504321	0.01401
13	LINC00426	110	10000	30914402	30948051	246.008	0.0366963	rs9551896	0.002383
3	SEC22A	237	10000	122920773	122992982	840.114	0.0367963	rs12695430	0.01767
6	ATP6V1G2-DDX39B	83	10000	31497995	31514625	176.598	0.0367963	rs114558811	0.01005
1	HFM1	279	10000	91726322	91870426	652.526	0.0367963	rs10801849	0.002203
12	HECTD4	200	10000	112597991	112819896	527.094	0.0367963	rs147910225	0.000231
11	MIR612	6	10000	65211928	65212028	19.2817	0.0368963	rs1075692	0.05892
6	HLA-E	11	10000	30457182	30461982	34.3889	0.0368963	rs116513577	0.02959
12	DSTNP2	10	10000	6993845	6994950	40.7741	0.0368963	rs11064444	0.02832
11	DDX25	52	10000	125774260	125793006	129.498	0.0368963	rs499519	0.01004
12	VPS33A	64	10000	122716093	122751068	177.911	0.0368963	rs7953290	0.003308
7	AZGP1	19	10000	99564349	99573735	49.6884	0.0368963	rs1987580	0.001853
15	CHRNA5	65	10000	78857861	78887611	176.087	0.0369963	rs55853698	0.006128
10	ZEB1-AS1	9	10000	31605456	31608024	33.8544	0.0370963	rs10763861	0.02312
8	RNF139	25	10000	125487007	125500859	59.7109	0.0370963	rs3812471	0.02077
10	FUT11	14	10000	75532048	75535976	54.1577	0.0370963	rs11000773	0.01476
17	LSM12	47	10000	42112002	42144987	121.742	0.0370963	rs4793074	0.01028
16	ITGAX	43	10000	31366454	31394318	92.9492	0.0370963	rs11574639	0.005233
14	FLJ31306	43	10000	58732082	58764855	134.038	0.0370963	rs2145600	0.002164
5	HMHB1	22	10000	143191725	143200284	57.2669	0.0371963	rs3805462	0.01779
11	ASCL3	34	10000	8959118	8964580	115.888	0.0371963	rs2742494	0.01337
8	MTERFD1	33	10000	97251625	97273841	99.5838	0.0371963	rs7814319	0.01252
21	LOC400867	204	10000	40249214	40310353	408.823	0.0371963	rs28514570	0.003413
6	MSH5	30	10000	31707724	31730455	62.8875	0.0371963	rs28745895	0.0007979
19	CRX	154	10000	48325098	48346586	383.797	0.0371963	rs6509345	0.0006367
11	CAT	81	10000	34460471	34493607	218.493	0.0371963	rs508370	0.0004248
14	SIVA1	20	10000	105219469	105225996	58.0188	0.0372963	rs35550015	0.01792
6	FLJ34503	97	10000	114225550	114242806	263.34	0.0372963	rs9481407	0.01299
8	PHYHIP	34	10000	22077215	22089851	81.5387	0.0372963	rs7830106	0.004713
10	NRP1	537	10000	33466418	33623833	1007.75	0.0372963	rs150643258	0.0007213
14	LINC00520	40	10000	56247852	56263392	96.7608	0.0373963	rs35517645	0.01337
1	EIF4G3	596	10000	21132784	21503381	1506.25	0.0373963	rs17450813	0.01152
1	MIER1	129	10000	67390577	67454302	353.917	0.0373963	rs12136942	0.0008455
9	NCS1	198	10000	132934856	132999583	408.929	0.0374963	rs2900286	0.006079
8	CASC9	279	10000	76135351	76236976	595.42	0.0374963	rs10102416	0.005428
10	TLL2	395	10000	98124362	98273683	772.623	0.0374963	rs11188740	6.961e-05
12	HCAR3	23	10000	123199302	123201439	77.8646	0.0375962	rs2262194	0.02724
19	IFNL1	6	10000	39786964	39789312	18.5224	0.0376962	rs148406678	0.01799
20	TRERNA1	3	10000	48657243	48658166	12.6565	0.0376962	rs4811002	0.0179
11	PAFAH1B2	97	10000	117014999	117048889	239.827	0.0376962	rs7946257	0.009953
12	OVCH1-AS1	319	10000	29542226	29640257	749.475	0.0376962	rs10843424	0.001097
17	RILP	13	10000	1549444	1553392	48.9829	0.0377962	rs62088046	0.01221
2	CCDC85A	565	10000	56411257	56613309	1027.21	0.0377962	rs11677428	0.008876
7	ARPC1B	41	10000	98972297	98992404	116.485	0.0377962	rs57980352	0.005949
16	CHST4	18	10000	71560022	71572493	42.9824	0.0377962	rs310334	0.003865
6	RAB44	129	10000	36665627	36700960	287.567	0.0377962	rs9470378	0.0006003
4	SLC4A4	530	10000	72053002	72437804	1119.06	0.0377962	rs75191269	1.179e-05
3	EIF1B	18	10000	40351172	40353915	64.9243	0.0378962	rs1454492	0.01607
6	CLVS2	145	10000	123317115	123394064	350.308	0.0378962	rs6931584	0.01006
6	MTRF1L	47	10000	153308399	153323925	126.888	0.0379962	rs3818125	0.008182
17	SLC6A4	62	10000	28521336	28562986	162.848	0.0380962	rs113464413	0.007914
21	TMPRSS15	397	10000	19641432	19775970	678.331	0.0380962	rs2824734	0.0009886
19	ZNF431	73	10000	21324839	21368805	190.219	0.0381962	rs10407190	0.01569
3	RAB6B	195	10000	133543079	133614691	347.802	0.0381962	rs10935086	0.00143
2	STARD7	25	10000	96850602	96874573	71.7741	0.0382962	rs72825861	0.03573
6	NMBR	34	10000	142396744	142409936	97.0773	0.0382962	rs4413630	0.01758
6	GUCA1A	114	10000	42123143	42147794	251.736	0.0382962	rs11752636	0.006929
16	SNX29	765	10000	12070601	12668146	1115.37	0.0382962	rs1701111	0.0008363
5	LOC202181	81	10000	177045500	177099278	203.339	0.0383962	rs55869062	0.006565
1	ALPL	287	10000	21835857	21904905	581.436	0.0383962	rs28716020	0.001229
17	ATP5H	24	10000	73034954	73043074	61.566	0.0383962	rs117189411	0.0001468
19	NPHS1	35	10000	36316273	36342895	84.8286	0.0384962	rs10409299	0.01975
10	HHEX	11	10000	94449680	94455408	32.1851	0.0384962	rs76501574	0.01494
10	EPC1	240	10000	32556643	32667726	607.825	0.0384962	rs34113707	0.005238
1	LOC100130331	178	10000	238025474	238091619	471.776	0.0384962	rs6429046	0.002973
6	NUP153	197	10000	17615265	17707065	433.393	0.0384962	rs76081231	0.002501
12	CUX2	368	10000	111471827	111788358	786.08	0.0384962	rs80335880	0.0006105
5	TTC23L	166	10000	34839268	34899564	325.9	0.0384962	rs6451173	0.0004296
6	C6orf132	130	10000	42068856	42110715	272.629	0.0385961	rs114946987	0.01473
5	LOC102546294	141	10000	147647869	147763413	475.233	0.0385961	rs114340813	0.003588
4	CXCL9	17	10000	76922622	76928641	44.5912	0.0385961	rs10031452	0.001373
11	DNHD1	181	10000	6518525	6593254	419.26	0.0385961	rs35272687	0.001152
6	ABRACL	51	10000	139349818	139364439	124.082	0.0385961	rs9385845	0.000327
7	ZNF804B	832	10000	88388752	88966346	1334.52	0.0385961	rs79840130	4.973e-05
22	SMTN	67	10000	31477281	31500610	167.211	0.0386961	rs118006664	0.008571
7	SSBP1	23	10000	141438120	141450288	74.1951	0.0386961	rs75358342	0.003275
5	LOC102467217	168	10000	114977821	115008349	521.905	0.0386961	rs57028257	0.0002015
17	LINC00324	11	10000	8123947	8127361	31.2193	0.0388961	rs75503577	0.04151
10	FAM178A	72	10000	102672325	102724891	177.17	0.0388961	rs12355141	0.01699
6	SUMO4	3	10000	149721494	149722182	12.6574	0.0389961	rs237024	0.0375
19	PGLYRP1	9	10000	46522411	46526556	33.6812	0.0389961	rs2072562	0.01935
5	SCGB3A2	31	10000	147258273	147261756	113.13	0.0389961	rs6882292	0.01697
1	NTPCR	67	10000	233086369	233114219	183.209	0.0389961	rs17452776	0.01035
20	LOC728228	12	10000	4173736	4176600	30.9564	0.0390961	rs80033703	0.006061
1	DUSP10	83	10000	221874761	221915518	177.358	0.0390961	rs72736552	0.002226
6	STK19_1	23	10000	31938951	31949223	49.8682	0.0391961	rs2734325	0.005418
19	OR7G3	13	10000	9236687	9237626	54.9032	0.0393961	rs10414255	0.03342
17	SOCS3	3	10000	76352857	76356160	9.73487	0.0393961	rs4969169	0.02839
17	TOP2A	43	10000	38544772	38574202	133.738	0.0393961	rs532299	0.01115
20	CTCFL	98	10000	56071020	56100708	199.729	0.0393961	rs6099660	0.008814
5	HSPA4	126	10000	132387661	132440709	370.399	0.0393961	rs4574536	0.007913
18	VAPA	123	10000	9913954	9960018	267.223	0.0393961	rs29067	0.006226
8	CHCHD7	9	10000	57124314	57131176	21.0916	0.039596	rs138826942	0.06313
19	GRIN3B	56	10000	1000436	1009723	137.714	0.039596	rs2240154	0.006269
9	FSD1L	168	10000	108210314	108314714	400.24	0.039596	rs2771045	0.002493
1	SDHB	112	10000	17345224	17380665	295.581	0.039696	rs7550829	0.0008656
21	SOD1	15	10000	33031934	33041243	40.6887	0.039796	rs2234694	0.02214
15	TRPM1	497	10000	31293263	31453476	855.52	0.039796	rs1816161	0.001858
8	ESCO2	102	10000	27632057	27662424	318.468	0.039796	rs74914988	0.0004473
3	ARL14	11	10000	160394947	160396235	35.805	0.039896	rs7610939	0.02449
9	LINC00961	12	10000	35909479	35911617	37.7918	0.039896	rs12339156	0.0219
3	TSEN2	165	10000	12525930	12574820	452.456	0.039896	rs139628827	0.006482
7	MOGAT3	11	10000	100839011	100844302	35.239	0.039896	rs12674140	0.004162
18	ZNF236	335	10000	74536115	74682682	789.763	0.039996	rs17060055	0.01389
3	ARPP21	278	10000	35680665	35835988	593.82	0.039996	rs4678806	0.01112
19	MYO9B	470	10000	17186590	17324104	836.215	0.039996	rs3947947	0.004215
20	NOP56	23	10000	2633177	2639039	59.1943	0.039996	rs6037269	0.003781
1	KCNA3_1	41	10000	111196185	111216076	113.97	0.039996	rs2640486	0.002691
2	DTNB	374	10000	25600066	25896516	717.913	0.039996	rs6756177	0.0005546
8	GS1-24F4.2	33	10000	6693075	6699975	121.329	0.040096	rs2978898	0.02309
10	KLF6	20	10000	3818187	3827473	48.4376	0.040096	rs11252088	0.02293
5	DEPDC1B	171	10000	59892738	59995993	405.494	0.040096	rs28647256	0.01035
3	IGSF10	49	10000	151153777	151176497	135.635	0.040096	rs9810389	0.001192
17	CHAD	17	10000	48541852	48546227	56.5262	0.040196	rs34864120	0.0149
11	LIN7C	18	10000	27515964	27528326	50.6349	0.040196	rs12362567	0.01364
3	EPHA6_2	232	10000	97158436	97367421	665.851	0.040196	rs11916731	0.0102
15	SPTBN5	139	10000	42140343	42186275	284.695	0.040196	rs8027806	0.009882
20	CST11	7	10000	23431040	23433482	22.0776	0.040196	rs2236021	0.00167
1	CATSPER4	55	10000	26517118	26529033	136.353	0.040196	rs11809207	0.001201
11	OVOL1-AS1	5	10000	65556471	65558339	18.1319	0.040296	rs11603206	0.03344
9	OR1J1	11	10000	125239236	125240205	40.4367	0.040296	rs73567906	0.01987
2	CNNM3	29	10000	97481990	97501121	102.573	0.040296	rs2276654	0.01969
11	OR5AK2	13	10000	56756388	56757318	34.8808	0.040296	rs2849325	0.008464
1	STXBP3	199	10000	109289284	109352148	568.376	0.040396	rs1124426	0.02399
9	LINC00092	5	10000	98782013	98784037	14.5861	0.040396	rs10819720	0.0101
20	MACROD2-IT1	206	10000	14535029	14609554	499.652	0.040396	rs62202904	0.002611
9	OSTF1	201	10000	77703397	77762114	421.803	0.040396	rs7862075	0.001721
8	ST3GAL1	387	10000	134467090	134584183	617.176	0.040396	rs1518894	0.0001455
18	DSEL	13	10000	65173818	65183967	34.7015	0.040496	rs2291172	0.01219
10	CCDC6	375	10000	61548505	61666414	857.097	0.040496	rs117221150	0.001642
6	ZC3H12D	143	10000	149768765	149806148	418.808	0.0405959	rs447025	0.01099
10	PARD3-AS1	3	10000	35104695	35105350	12.5842	0.0406959	rs1141026	0.04034
17	FLJ45513	3	10000	47923271	47926199	10.08	0.0406959	rs150413933	0.02935
19	C19orf47	70	10000	40826966	40854434	167.86	0.0406959	rs7249819	0.01485
7	RARRES2	15	10000	150035406	150038763	54.4837	0.0408959	rs3735167	0.02154
6	ZBTB24	38	10000	109783718	109804440	98.5194	0.0408959	rs12209691	0.01856
1	LOC101927164	19	10000	224407314	224415745	51.9898	0.0408959	rs3767732	0.01708
2	PCDP1	151	10000	120302007	120414237	380.812	0.0408959	rs143794347	0.006031
20	FRG1B	6	10000	29611878	29634007	21.5289	0.0410959	rs6057378	0.005707
15	USP3	208	10000	63796709	63886839	494.206	0.0410959	rs8043465	0.005615
1	SNX27	87	10000	151584661	151671559	246.686	0.0410959	rs1607933	0.002562
1	GBP6	80	10000	89829435	89853719	186.361	0.0410959	rs76197787	0.0004732
14	MBIP	36	10000	36767763	36789882	126.713	0.0411959	rs7155498	0.02545
7	SHH	11	10000	155595557	155604967	28.7283	0.0411959	rs1233557	0.01267
17	NSF	69	10000	44668034	44834828	196.392	0.0411959	rs199451	0.009408
19	MAP3K10	31	10000	40697650	40721482	78.8446	0.0412959	rs339526	0.02233
17	ABCA5	158	10000	67240575	67323323	405.352	0.0412959	rs12946776	0.01071
14	GNG2	363	10000	52327021	52436518	678.518	0.0412959	rs75478143	0.002818
1	TMEM167B	24	10000	109633402	109639554	69.261	0.0412959	rs528661	0.002759
16	RAB40C	110	10000	639356	679273	328.231	0.0414959	rs2269557	0.007512
2	LY75	312	10000	160659867	160761267	690.695	0.0414959	rs56402119	0.004563
7	GNAT3	122	10000	80087986	80141242	284.982	0.0414959	rs2074674	0.002134
3	PRICKLE2	425	10000	64079525	64211131	788.049	0.0414959	rs57476258	0.000551
12	CPM	297	10000	69244955	69357020	549.213	0.0414959	rs10784736	0.0002928
1	ACBD3	81	10000	226332379	226374423	196.468	0.0415958	rs9728310	0.0108
21	CLIC6	102	10000	36041687	36090519	282.054	0.0415958	rs13048790	0.01027
9	KLHL9	17	10000	21331017	21335429	63.4383	0.0415958	rs7872479	0.007384
16	MIR4519	4	10000	30886586	30886644	16.1647	0.0416958	rs12926295	0.04193
9	DIRAS2	117	10000	93372113	93405108	241.518	0.0416958	rs16906722	0.003534
7	GPNMB	52	10000	23286315	23314729	151.514	0.0416958	rs9639460	0.002974
5	C5orf15	18	10000	133291197	133304406	47.3777	0.0417958	rs77265731	0.02265
17	PHF23	7	10000	7138346	7142825	25.7046	0.0418958	rs222852	0.01697
12	KLRC4	11	10000	10559982	10562356	35.0289	0.0418958	rs17513986	0.003796
10	CUL2	171	10000	35297478	35379570	511.297	0.0418958	rs117379382	0.003047
2	EML6	760	10000	54952148	55199156	1280.93	0.0418958	rs4671992	0.0005174
1	TATDN3	108	10000	212965169	212990167	298.202	0.0418958	rs12064985	0.0001793
16	OGFOD1	62	10000	56485423	56511407	160.074	0.0419958	rs111450577	0.02003
1	THAP3	31	10000	6684924	6695646	87.6206	0.0419958	rs10864629	0.01737
17	LIG3	26	10000	33307516	33332088	65.4087	0.0419958	rs978202	0.01161
20	TSHZ2	813	10000	51588945	52111869	1154.06	0.0419958	rs6097456	0.0008962
21	C21orf59	18	10000	33973983	33984918	42.4438	0.0420958	rs844995	0.008006
8	ERICH1	331	10000	614199	681226	650.726	0.0421958	rs73178881	0.001719
6	DDX39B	74	10000	31497995	31510252	156.491	0.0422958	rs114558811	0.01005
6	OPN5	129	10000	47749774	47794116	348.262	0.0422958	rs9473176	0.006723
20	BFSP1	200	10000	17474549	17549865	340.553	0.0422958	rs6044862	0.000351
10	PTEN	121	10000	89623194	89728532	229.607	0.0422958	rs2735357	0.0001685
5	SPINK7	18	10000	147691989	147695481	68.9939	0.0423958	rs10072817	0.02569
17	CBX2	15	10000	77751976	77761449	35.0574	0.0423958	rs3751956	0.001248
14	C14orf183	26	10000	50550368	50559361	70.0185	0.0424958	rs7155622	0.001243
22	TXNRD2	277	10000	19863040	19929515	537.548	0.0424958	rs56132768	0.001242
17	EVI2B	21	10000	29630787	29641130	74.5641	0.0425957	rs9903754	0.03333
9	WDR5	77	10000	137001209	137025094	214.55	0.0425957	rs28565058	0.01694
17	ANKRD40	25	10000	48770550	48785270	65.7961	0.0425957	rs9896810	0.002833
17	ARHGAP44	701	10000	12692828	12894960	1264.18	0.0425957	rs1971662	0.0002421
19	ZNF90	87	10000	20188802	20231977	207.185	0.0426957	rs1654271	0.02075
9	LCN1	12	10000	138413283	138418386	36.7042	0.0426957	rs60712390	0.01823
17	UTP6	99	10000	30190189	30228729	268.544	0.0426957	rs7210082	0.005211
8	PBK	152	10000	27667137	27695612	528.742	0.0426957	rs79277406	0.000855
2	EVX2	8	10000	176944834	176948690	23.6049	0.0427957	rs72919085	0.043
19	SDHAF1	10	10000	36486089	36487220	31.0062	0.0427957	rs7925	0.006287
17	ST6GALNAC1	65	10000	74620837	74639920	162.115	0.0427957	rs8080520	0.005564
17	LASP1	156	10000	37026111	37078023	291.819	0.0427957	rs226223	0.003869
5	GALNT10	762	10000	153570294	153800543	1429.17	0.0427957	rs13172430	0.002699
7	BUD31	24	10000	99006600	99017239	66.3905	0.0428957	rs11760993	0.01255
11	E2F8	34	10000	19245609	19263202	73.842	0.0428957	rs10833076	0.01062
17	SKA2	49	10000	57187307	57232800	123.018	0.0428957	rs7208505	0.007157
6	FOXO3	151	10000	108881025	109005971	350.96	0.0428957	rs7754626	0.003541
1	BEND5	81	10000	49193539	49242547	175.049	0.0428957	rs12407980	0.002189
2	SCG2	11	10000	224461657	224467217	34.6975	0.0429957	rs16864968	0.02018
10	CREM	161	10000	35415768	35501886	504.595	0.0429957	rs2384352	0.01259
11	GTF2H1	85	10000	18343815	18388590	219.227	0.0430957	rs11024625	0.00568
9	RNF38	77	10000	36336398	36401195	194.657	0.0431957	rs16933224	0.01378
11	P4HA3	126	10000	73977693	74022721	322.364	0.0431957	rs556134	0.009827
5	SLCO6A1	406	10000	101707485	101834720	1050.97	0.0431957	rs7736753	0.008738
1	NFYC	180	10000	41157241	41237275	443.297	0.0431957	rs2744797	0.003454
11	RPS6KB2	17	10000	67195934	67202879	57.8379	0.0431957	rs3815364	0.001247
13	LINC00441	14	10000	48870648	48877797	48.3095	0.0433957	rs2406933	0.03101
19	ZNF610	107	10000	52839497	52870376	256.446	0.0433957	rs2657934	0.01678
9	ALDH1B1	31	10000	38392660	38398662	64.7532	0.0433957	rs4878804	0.01164
2	ANKRD39	18	10000	97513723	97523756	62.848	0.0433957	rs6576989	0.01072
19	PEG3	40	10000	57321444	57352094	102.352	0.0433957	rs7254166	0.006698
3	DRD3	181	10000	113847498	113918254	393.405	0.0433957	rs6762200	0.002483
16	GLYR1	109	10000	4853203	4897303	253.505	0.0434957	rs4619406	0.01789
11	CEP57	126	10000	95523624	95565857	345.344	0.0434957	rs77122249	0.009597
10	LIPN	75	10000	90521162	90537999	170.909	0.0434957	rs10788611	0.0001928
14	RBM25	117	10000	73525220	73588076	252.082	0.0435956	rs61985126	0.008148
14	FRMD6-AS2	483	10000	51921229	52066670	827.256	0.0435956	rs10498429	0.0004743
19	ZNF114	76	10000	48774653	48790863	182.074	0.0436956	rs74174249	0.02058
9	FAM206A	20	10000	111696672	111703237	54.1382	0.0436956	rs2275640	0.01651
6	EYS	705	10000	64429875	66417118	924.814	0.0436956	rs146978108	0.0004607
8	DECR1	108	10000	91013579	91064227	283.503	0.0437956	rs79839693	0.006797
12	ANKRD33	25	10000	52281792	52285505	62.7935	0.0437956	rs697633	0.005352
1	SF3B4	19	10000	149895208	149900144	74.6353	0.0439956	rs1804775	0.03726
16	ARHGAP17	146	10000	24930704	25026699	393.934	0.0439956	rs4238911	0.02128
8	DOCK5	524	10000	25042286	25270619	934.175	0.0440956	rs56319343	0.005446
4	NAAA	140	10000	76831807	76862166	344.191	0.0440956	rs13118503	0.002516
17	ZFP3	44	10000	4981753	4999669	108.38	0.0440956	rs6502840	0.0004823
10	MRPL43	27	10000	102737578	102747272	74.424	0.0443956	rs7184	0.0244
12	DYRK4	69	10000	4699237	4723054	173.579	0.0444956	rs2255588	0.02225
4	TBC1D9	300	10000	141541935	141677471	583.249	0.0444956	rs78728668	0.001334
17	ELP5	18	10000	7155371	7163259	59.3663	0.0445955	rs62059170	0.02464
10	ANKRD22	69	10000	90579658	90611732	148.828	0.0445955	rs11202866	0.007967
6	MCCD1	27	10000	31496738	31498008	67.7514	0.0445955	rs116701180	0.006336
8	RGS22	224	10000	100973165	101118344	512.917	0.0445955	rs57351533	0.003468
2	FKBP7	24	10000	179328390	179343355	57.2807	0.0446955	rs1863671	0.009449
6	CLPS	6	10000	35762758	35765121	20.7428	0.0447955	rs3748051	0.03607
16	BBS2	65	10000	56518258	56554008	162.111	0.0447955	rs35294865	0.01649
6	C6orf195	45	10000	2622971	2635298	106.889	0.0447955	rs6596890	0.0003105
4	STK32B	882	10000	5053526	5502725	1359.15	0.0447955	rs1838973	0.0002492
2	PPP1R7	74	10000	242088987	242123065	196.051	0.0448955	rs1974555	0.01551
1	FLG2	26	10000	152321212	152332482	87.8576	0.0449955	rs2275264	0.02726
19	ZSCAN5B	9	10000	56701057	56704421	27.5981	0.0449955	rs77514425	0.02388
19	ZNF175	63	10000	52074530	52092991	140.024	0.0449955	rs1543923	0.02259
2	NCOA1	354	10000	24807345	24993570	748.513	0.0449955	rs56012184	0.001388
2	CCNYL1	97	10000	208576263	208620896	306.076	0.0450955	rs9636269	0.006281
1	SLAMF7	32	10000	160708846	160724608	86.8809	0.0451955	rs569932	0.02144
10	LOC283038	65	10000	127371811	127398246	117.763	0.0451955	rs1471666	0.00578
10	MAPK8	244	10000	49514681	49647402	544.053	0.0451955	rs1978997	0.003079
19	LILRB2	23	10000	54777674	54785033	66.8249	0.0451955	rs7247451	0.00173
16	EARS2	97	10000	23533333	23568696	256.124	0.0452955	rs8046051	0.01896
6	ATP6V1G2	6	10000	31512227	31514625	14.1215	0.0453955	rs45529339	0.02112
17	SUZ12	136	10000	30264043	30328057	490.673	0.0453955	rs480827	0.01889
9	SYK	400	10000	93563961	93660842	692.344	0.0453955	rs1572104	0.008192
16	HAS3	24	10000	69139466	69152619	54.1995	0.0453955	rs145045323	0.003164
2	HAAO	109	10000	42994228	43019751	289.521	0.0454955	rs3816183	0.01535
19	ARID3A	115	10000	926036	972803	270.971	0.0454955	rs12973526	0.01502
10	ZWINT	5	10000	58117198	58121034	13.6011	0.0454955	rs2393070	0.01001
9	TBC1D13	69	10000	131549485	131572711	197.859	0.0454955	rs3750322	0.009067
20	WFDC13	26	10000	44330654	44337456	60.8367	0.0454955	rs6104298	0.007261
20	TCFL5	63	10000	61472466	61493115	191.68	0.0454955	rs16983293	0.006223
10	SEMA4G	24	10000	102732285	102745373	63.1765	0.0455954	rs7184	0.0244
5	CCNO	8	10000	54526980	54529508	24.1804	0.0456954	rs334892	0.05334
12	GAPDH	19	10000	6643570	6647541	64.1094	0.0456954	rs1060619	0.01901
2	NOP58	73	10000	203130514	203168384	193.149	0.0456954	rs56069403	0.00708
12	GPR162	13	10000	6930962	6936583	32.574	0.0456954	rs874627	0.004076
16	2017-09-12	36	10000	4827614	4838522	109.674	0.0456954	rs117436249	0.002935
17	PER1	26	10000	8043787	8055753	64.1025	0.0457954	rs885747	0.01653
2	RNF103-CHMP3	370	10000	86730552	86948245	774.979	0.0457954	rs10184985	0.01332
2	SAG	132	10000	234216308	234255701	291.173	0.0457954	rs28657808	0.002392
2	LOC100144595	56	10000	155292364	155313950	118.028	0.0457954	rs13032771	0.002109
14	AKAP6	951	10000	32798478	33302268	1380.87	0.0457954	rs4981971	0.0003078
19	QTRT1	30	10000	10812111	10824043	82.3757	0.0458954	rs57434220	0.04015
19	SHISA7	11	10000	55940104	55954230	33.0759	0.0458954	rs77561492	0.01947
12	WDR66	205	10000	122356462	122441832	462.646	0.0458954	rs143663440	0.006521
14	CDKL1	185	10000	50796308	50864122	411.141	0.0458954	rs10143848	0.003871
18	SLC14A1	117	10000	43304091	43332485	334.193	0.0458954	rs493363	0.003544
12	METTL7A	20	10000	51318533	51326300	50.1559	0.0459954	rs319943	0.03418
17	HOXB1	8	10000	46606806	46608272	31.7485	0.0459954	rs12946855	0.01941
14	ATG2B	133	10000	96747594	96829678	370.314	0.0459954	rs3759602	0.005722
19	ZNF559	52	10000	9434447	9454521	149.375	0.0459954	rs56169947	0.005298
15	LOC101929765	10	10000	91203464	91208185	35.7988	0.0460954	rs12593600	0.04187
2	RNF103	47	10000	86830515	86851000	116.885	0.0460954	rs745109	0.01372
2	INSIG2	46	10000	118846049	118867597	90.7615	0.0460954	rs2042492	0.00603
2	INO80D	182	10000	206858444	206950906	409.494	0.0460954	rs2359123	0.004371
10	TSPAN14	146	10000	82214037	82282391	299.356	0.0460954	rs7080169	0.00198
6	CCDC162P	68	10000	109615505	109629423	172.76	0.0460954	rs9487057	0.001268
16	WWP2	389	10000	69796186	69975644	861.112	0.0460954	rs117583475	0.001044
3	C3orf17	33	10000	112721291	112738555	77.5785	0.0460954	rs114930247	0.001033
19	CALM3	17	10000	47104511	47114039	40.2996	0.0461954	rs10413370	0.03588
5	LOC100506406	2	10000	35938902	35940093	7.80372	0.0462954	rs6868693	0.04668
4	NAP1L5	4	10000	89617065	89619023	11.0621	0.0462954	rs77983811	0.03994
7	FBXL18	141	10000	5515427	5553399	339.287	0.0462954	rs7799622	0.001375
2	NEU2	12	10000	233897381	233899767	35.6375	0.0463954	rs2233381	0.01292
9	GRHPR	25	10000	37422706	37436986	59.563	0.0463954	rs2768658	0.006119
8	JPH1	129	10000	75146938	75233562	278.164	0.0463954	rs142070539	0.005006
14	LIN52	350	10000	74551655	74667117	843.796	0.0463954	rs6574166	0.002472
1	ASPM	93	10000	197053256	197115824	266.665	0.0464954	rs6685259	0.02954
12	PTPN6	14	10000	7055739	7070479	39.4328	0.0464954	rs4963514	0.02408
16	UBE2I	103	10000	1359153	1377019	278.754	0.0464954	rs2369842	0.007095
5	FAM172A	564	10000	92953430	93447404	1321.88	0.0464954	rs115136616	0.00446
17	OMG	3	10000	29621667	29624380	9.64835	0.0465953	rs72815624	0.02013
20	NXT1	18	10000	23331372	23335408	43.0933	0.0465953	rs6137901	0.008486
3	EFCAB12	58	10000	129120163	129147494	174.083	0.0465953	rs62266958	0.003911
6	GCNT2	300	10000	10521567	10629601	600.758	0.0465953	rs76447432	0.001899
9	IFNA17	10	10000	21227241	21228221	36.7556	0.0466953	rs9298814	0.02553
5	CMBL	103	10000	10277706	10308168	237.562	0.0467953	rs3843011	0.01141
13	RASA3	548	10000	114747193	114898095	1122.71	0.0467953	rs7981577	0.000112
7	APTR	34	10000	77313167	77326662	81.5924	0.0468953	rs56109023	0.007736
3	IMPG2	175	10000	100941389	101039419	454.792	0.0468953	rs114137525	0.002677
16	IL34	218	10000	70613797	70694585	536.688	0.0468953	rs4985556	0.0001421
19	ZNF577	188	10000	52359055	52391229	475.017	0.0469953	rs4439873	0.0001335
2	LIMS1	318	10000	109150810	109303702	782.143	0.0470953	rs2577598	0.0113
2	SLC16A14	111	10000	230899689	230933715	251.414	0.0470953	rs12474613	0.007566
12	SH2B3	37	10000	111843751	111889427	110.575	0.0471953	rs2239194	0.02691
17	NSRP1	94	10000	28443824	28513493	297.328	0.0471953	rs4795529	0.01391
1	DOCK7	262	10000	62920396	63154039	796.16	0.0472953	rs1168114	0.01399
17	CLDN7	7	10000	7163221	7166512	23.9461	0.0473953	rs222857	0.03668
7	ZNF786	33	10000	148766732	148787869	99.0077	0.0473953	rs116943780	0.02413
14	SLC7A8	119	10000	23594503	23652869	225.409	0.0473953	rs17127407	0.006739
1	USP1	32	10000	62901974	62917475	107.209	0.0474953	rs9436222	0.0243
11	RAB3IL1	41	10000	61664767	61687741	84.2789	0.0474953	rs2521561	0.02228
6	CITED2	13	10000	139693391	139695787	36.4811	0.0474953	rs4076025	0.006004
5	SFXN1	184	10000	174905513	174955621	450.561	0.0474953	rs7724819	0.005422
14	MNAT1	285	10000	61201458	61435398	682.439	0.0474953	rs958016	0.001528
7	MAD1L1	776	10000	1855427	2272583	1579.01	0.0474953	rs79693194	0.001132
7	CUL1	199	10000	148395932	148498202	476.532	0.0475952	rs73158249	0.00076
16	PLCG2	789	10000	81812862	81996298	1190.46	0.0475952	rs62044062	0.0001687
11	MADD	132	10000	47290926	47351582	318.626	0.0476952	rs7944419	2.237e-06
16	LOC100134368	33	10000	432240	442960	74.5311	0.0477952	rs390499	0.008547
8	CPNE3	148	10000	87526655	87573726	306.892	0.0477952	rs7823951	0.007486
17	EFCAB3	62	10000	60447578	60493839	154.132	0.0477952	rs1975642	0.002891
8	OTUD6B-AS1	28	10000	92072133	92082417	86.9772	0.0478952	rs4568579	0.01903
3	HTR3C	30	10000	183770834	183778461	76.8901	0.0478952	rs6807670	0.00928
4	OTUD4	35	10000	146054801	146100832	77.4551	0.0478952	rs11731583	0.008636
12	KLRC4-KLRK1	93	10000	10524951	10562745	245.737	0.0478952	rs17513986	0.003796
19	PPFIA3	86	10000	49622645	49654287	193.048	0.0478952	rs4802566	0.001583
11	COLCA1	22	10000	111164113	111170539	57.7913	0.0478952	rs4356266	0.001316
10	ZMYND11	184	10000	180404	300577	428.322	0.0479952	rs2436029	0.002768
19	KLK12	9	10000	51532347	51538148	26.9138	0.0479952	rs75565227	0.002398
9	LINC00032	200	10000	27245681	27282791	434.054	0.0479952	rs10812555	0.0008701
1	PLK3	16	10000	45266035	45271667	48.6382	0.0480952	rs4520451	0.01884
19	DACT3	24	10000	47150868	47164395	55.91	0.0480952	rs76081019	0.001083
14	NYNRIN	60	10000	24867991	24888494	124.558	0.0481952	rs17795046	0.004507
2	TRIP12	165	10000	230628552	230786725	366.392	0.0481952	rs722268	0.000306
1	TIPRL	69	10000	168148082	168171351	182.622	0.0482952	rs16860177	0.00931
14	NUDT14	25	10000	105639273	105647660	86.1141	0.0482952	rs67232936	0.005576
13	WASF3	370	10000	27131839	27263082	792.139	0.0482952	rs17548396	0.00269
2	SNED1	230	10000	241938254	242033643	438.127	0.0482952	rs13031812	0.001706
21	APP	674	10000	27252860	27543446	1186.37	0.0482952	rs2154481	0.0006178
7	ZSCAN21	17	10000	99647416	99662663	53.0741	0.0482952	rs59261051	0.0002891
7	TAS2R5	17	10000	141490016	141491166	60.3079	0.0483952	rs10952507	0.04655
17	CTDNEP1	16	10000	7146905	7155259	53.4559	0.0483952	rs222852	0.01697
12	PEBP1	24	10000	118573869	118583390	57.9879	0.0484952	rs139982410	0.009474
2	DFNB59	17	10000	179316162	179326110	41.9421	0.0485951	rs1967327	0.01551
2	MATN3	47	10000	20191812	20212455	102.854	0.0485951	rs34741640	0.009564
11	PTS	20	10000	112097087	112104695	59.6427	0.0485951	rs45504797	0.007123
15	APH1B	67	10000	63569748	63601325	141.027	0.0485951	rs17762576	0.001993
3	BHLHE40	15	10000	5021096	5026865	43.9467	0.0486951	rs34883305	0.01699
3	SENP7	498	10000	101043032	101232085	1389.43	0.0486951	rs144275796	0.002864
17	NF1	316	10000	29421944	29704695	930.893	0.0487951	rs7208460	0.01722
11	GLYATL2	47	10000	58601539	58611997	145.252	0.0488951	rs12224475	0.02906
17	PRPF8	93	10000	1553922	1588176	254.473	0.0488951	rs35570313	0.01867
2	SULT1C3	58	10000	108863650	108881807	132.167	0.0488951	rs6722745	0.009659
5	CLPTM1L	68	10000	1317999	1345002	168.346	0.0488951	rs451360	0.004539
4	FAM160A1	443	10000	152330397	152584784	1162.29	0.0488951	rs2709815	0.002286
3	SYNPR	621	10000	63263913	63602597	930.943	0.0488951	rs116341973	0.0005379
2	PREB	10	10000	27353624	27357542	29.5312	0.0489951	rs2289358	0.02286
3	FSTL1	156	10000	120113060	120169918	331.684	0.0489951	rs1259339	0.003759
1	NOTCH2	110	10000	120454175	120612317	299.587	0.0489951	rs1043964	0.001459
19	LYPD5	97	10000	44300078	44324808	204.831	0.0490951	rs10401518	0.01266
11	OR51I2	11	10000	5474637	5475707	28.4466	0.0490951	rs11037503	0.01084
16	CASKIN1	22	10000	2227183	2246465	64.1832	0.0490951	rs26873	0.009724
6	GPSM3	11	10000	32158542	32163300	27.4754	0.0490951	rs115730765	0.006108
8	CCNE2	40	10000	95892452	95907482	93.7182	0.0490951	rs28399580	0.006004
7	TAS2R4	16	10000	141478288	141479188	61.6991	0.0491951	rs147868361	0.01994
17	LRRC37A11P	65	10000	37186158	37209458	170.078	0.0491951	rs1882470	0.009217
7	AKAP9	268	10000	91570188	91739987	840.38	0.0491951	rs11772585	0.007863
14	TXNDC16	261	10000	52897307	53019301	602.519	0.0491951	rs2104568	0.003372
17	SOCS7	74	10000	36508006	36561846	198.239	0.0492951	rs6503560	0.02246
19	DDX39A	16	10000	14519609	14530195	35.9693	0.0492951	rs117723781	0.004572
6	VTA1	130	10000	142468298	142542085	364.673	0.0493951	rs17071520	0.009065
3	ZKSCAN7	62	10000	44596666	44624956	173.257	0.0493951	rs9873604	0.00612
22	HIRA	172	10000	19318223	19419219	433.999	0.0493951	rs1210712	0.005772
4	SMIM20	39	10000	25915813	25931501	84.0062	0.0493951	rs1123943	0.001862
16	PHLPP2	159	10000	71678828	71758604	378.422	0.0494951	rs34161748	0.01556
19	MUM1	57	10000	1354975	1378430	142.718	0.049595	rs4807907	0.002362
6	HMGA1P7	40	10000	134435110	134438818	128.57	0.049695	rs17063374	0.02928
17	KRT36	16	10000	39642387	39646116	38.3803	0.049795	rs2301353	0.01508
20	ACTR5	96	10000	37377096	37401089	236.605	0.049795	rs75021006	0.001377
4	MIR378D1	3	10000	5925001	5925055	11.5183	0.049895	rs28645567	0.04796
2	LOC1720	5	10000	83083926	83084893	17.9901	0.049895	rs17022662	0.04294
19	C19orf73	2	10000	49621653	49622397	6.29633	0.049895	rs2232004	0.03339
11	OR8B4	11	10000	124293837	124294767	30.4475	0.049895	rs10750270	0.005838
8	DEFA10P	10	10000	6825662	6826635	27.7995	0.049995	rs2738144	0.004852
The replicated genes of gene-wide and suggestive significance were shown in bold.

## Sheet: IS
Chr	Gene	nSNPs	nSims	Start	Stop	Test	Pvalue	TopSNP	TopSNP-Pvalue
7	ZYX	34	1000000	143078359	143088206	183.871	2.7e-05	rs11772895	3.394e-06
11	NCR3LG1	72	1000000	17373308	17398868	400.443	7.29999e-05	rs34258625	2.555e-05
12	NAA25	105	1000000	112464492	112546635	594.875	0.000138	rs17696736	1.13e-05
2	ALS2	259	1000000	202564985	202645895	1436.68	0.000145	rs12478615	1.417e-05
2	COL4A4	485	1000000	227867426	228029275	2187.12	0.000253	rs1320406	2.02e-05
17	FLJ43681	7	1000000	81174665	81188573	33.1739	0.000263	rs192102084	0.0007625
12	HECTD4	255	1000000	112597991	112819896	1480.29	0.00027	rs10850034	2.488e-05
12	CLECL1	106	1000000	9868455	9885895	696.236	0.000332	rs2401391	0.0001553
18	SETBP1	760	1000000	42260137	42648475	2005.36	0.000332	rs34535142	4.285e-06
14	NUDT14	26	1000000	105639273	105647660	281.786	0.000344	rs11625865	9.99e-05
12	ERP29	23	1000000	112451151	112461024	197.538	0.000367	rs7980579	0.0001332
16	MT1F	6	1000000	56691854	56693215	43.7843	0.000371	rs72784726	0.001218
9	HNRNPK	25	1000000	86582997	86595569	160.257	0.000419	rs796003	0.0002598
12	BRAP	45	1000000	112079949	112123790	281.908	0.000435	rs11065987	5.046e-05
2	GIGYF2	435	1000000	233562014	233725289	2246.14	0.000444	rs11690474	0.0001566
6	C6orf106	244	1000000	34555056	34664627	1319.15	0.000484	rs4711396	6.248e-05
12	TRAFD1	35	1000000	112563348	112591408	216.681	0.000549999	rs73421065	0.0002155
19	PPP6R1	62	1000000	55741146	55770038	218.795	0.000555999	rs73053113	0.001267
12	TMEM116	142	1000000	112369086	112451023	1167.19	0.000582999	rs7980579	0.0001332
9	C9orf84	410	1000000	114448798	114557288	1905.75	0.000601999	rs823643	3.848e-05
19	ARID3A	238	1000000	926036	972803	844.181	0.000657999	rs4807312	0.0004148
8	DEFA1_1	2	1000000	6835170	6837614	15.7489	0.000710999	rs58955451	0.0004379
8	DEFA1B_1	2	1000000	6835170	6837614	15.7489	0.000719999	rs58955451	0.0004379
16	IRX6	40	1000000	55358470	55364672	216.13	0.000725999	rs31086	0.000146
6	UHRF1BP1	251	1000000	34759793	34845291	1475.09	0.000731999	rs9469899	7.236e-05
8	LETM2	41	1000000	38243958	38267042	292.821	0.000743999	rs4647905	0.0006406
9	UGCG	170	1000000	114659205	114695433	591.283	0.000769999	rs6477859	4.855e-06
12	ACAD10	81	1000000	112123856	112194911	524.851	0.000776999	rs4766897	5.007e-05
6	SNRPC	66	1000000	34724870	34741634	375.782	0.000814999	rs13198620	0.0004167
15	EFTUD1	412	1000000	82422560	82555104	1449.25	0.000823999	rs151045855	0.0002171
5	G3BP1	85	1000000	151151475	151184915	416.73	0.000840999	rs10036616	0.0003202
3	H1FX-AS1	24	1000000	129035113	129043412	162.078	0.000883999	rs9858960	4.303e-05
8	PABPC1	32	1000000	101715143	101734315	189.549	0.000899999	rs3104313	0.000194
16	MT1E	9	1000000	56659584	56661024	49.9009	0.000910999	rs72818418	0.0006534
1	TRIM63	52	1000000	26377795	26394125	353.39	0.000936999	rs1135251	0.0007469
8	LY6H	11	1000000	144239330	144242053	85.7047	0.000963999	rs7835985	0.0002272
12	RPL6	11	1000000	112842993	112847443	74.9352	0.001003	rs2301723	0.0006652
2	C2orf82	24	100000	233734993	233741107	155.239	0.00101999	rs812383	0.0005409
12	PTPN11	85	100000	112856535	112947717	317.1	0.00105999	rs11066320	2.166e-05
3	SPSB4	199	100000	140770742	140867453	957.136	0.00108999	rs6778115	2.743e-05
9	C9orf64	42	100000	86553226	86571663	189.288	0.00112999	rs62565777	0.0006956
2	KCNJ13	34	100000	233630511	233641275	165.458	0.00122999	rs56777991	0.000547
12	ALDH2	45	100000	112204690	112247789	278.406	0.00126999	rs2238151	0.0002116
5	SV2C	923	100000	75379304	75621416	2544.73	0.00135999	rs31243	0.000139
19	HSPBP1	41	100000	55773590	55791751	188.25	0.00138999	rs4806657	0.0005243
20	UBOX5	146	100000	3088218	3140556	616.308	0.00141999	rs113048915	0.000158
2	LBH	105	100000	30454396	30482899	435.416	0.00145999	rs79251390	0.0002451
11	ZNHIT2	3	100000	64883874	64885170	29.1152	0.00147999	rs1211975	0.0007857
11	RBM4B	18	100000	66432464	66445392	71.8176	0.00150998	rs6591221	0.0006986
14	YY1	93	100000	100705101	100745371	493.342	0.00152998	rs7160673	0.0008262
9	CDC37L1	79	100000	4679565	4706594	449.371	0.00153998	rs10974736	0.0009597
12	MAPKAPK5	112	100000	112280031	112331228	836.678	0.00157998	rs57502306	0.0002233
11	MMP3	31	100000	102706527	102714342	183.607	0.00161998	rs655403	0.0001402
12	CACNA1C-AS4	23	100000	2329702	2332647	141.186	0.00167998	rs1108073	0.0004875
10	RBM20	680	100000	112404154	112599229	1915.49	0.00169998	rs7082195	3.325e-06
11	TMEM41B	128	100000	9302200	9336315	544.112	0.00174998	rs4622264	0.0003598
5	SFXN1	213	100000	174905513	174955621	1012.05	0.00174998	rs1316425	0.0003096
20	UBOX5-AS1	120	100000	3087556	3131513	513.389	0.00180998	rs113048915	0.000158
20	FASTKD5	43	100000	3127164	3140532	184.04	0.00186998	rs76360286	0.0005105
11	KIAA1549L	316	100000	33563876	33695646	1050.53	0.00189998	rs10768011	0.0003244
17	OR3A1	4	100000	3194928	3195876	38.2557	0.00197998	rs703903	0.0007404
11	SNX15	59	100000	64794879	64808044	337.79	0.00198998	rs608772	0.000438
1	GPX7	23	100000	53068042	53074723	112.455	0.00198998	rs1970950	0.0008264
11	RBM4	29	100000	66406087	66435858	100.032	0.00200998	rs474602	0.001706
11	SPTBN2	32	100000	66452719	66488870	102.809	0.00204998	rs4930387	0.00137
1	IL12RB2	264	100000	67773046	67862583	1086.07	0.00210998	rs10489625	1.926e-06
22	LRRC75B	19	100000	24981590	24989035	116.318	0.00210998	rs737128	0.0007668
21	DSCR4	154	100000	39426312	39493454	468.101	0.00215998	rs79188177	0.001525
3	RHO	24	100000	129247481	129254187	132.49	0.00216998	rs2855558	0.001219
16	CA5A	253	100000	87921624	87970112	706.654	0.00217998	rs12921873	0.000182
5	ATOX1	26	100000	151122382	151138210	118.869	0.00217998	rs11956353	0.001226
12	MAPKAPK5-AS1	16	100000	112277572	112280706	140.33	0.00228998	rs76122743	0.001285
8	FGFR1	99	100000	38268655	38326352	360.449	0.00234998	rs4647905	0.0006406
5	LOC100652758	15	100000	151149353	151151069	109.356	0.00237998	rs2915879	0.0008942
12	ADAM1A	13	100000	112336866	112339706	110.85	0.00243998	rs3741998	0.001737
10	KCNMA1	870	100000	78629358	79397577	1371.69	0.00247998	rs1907725	1.505e-05
8	WHSC1L1	158	100000	38132560	38239790	773.888	0.00247998	rs77732910	5.299e-05
7	LRGUK	444	100000	133812104	133948933	2302.13	0.00248998	rs11981906	0.0003691
11	SYT8	17	100000	1855539	1858751	74.186	0.00258997	rs34553446	0.0004779
2	ZSWIM2	111	100000	187692206	187713897	753.602	0.00258997	rs17852915	0.00217
13	RNF17	349	100000	25338300	25454058	1354.53	0.00259997	rs73162037	2.433e-05
4	PCDH18	40	100000	138440073	138453629	175.495	0.00259997	rs10018837	1.429e-05
11	CCS	20	100000	66360689	66373490	83.8304	0.00260997	rs498045	0.001627
5	FAM81B	228	100000	94727047	94786144	729.691	0.00261997	rs10515225	4.33e-05
12	KRR1	54	100000	75891418	75905418	280.906	0.00262997	rs1056904	0.001249
7	DENND2A	250	100000	140218219	140302342	1113.82	0.00262997	rs66736733	5.141e-05
17	OR1E1	8	100000	3300759	3301704	42.4501	0.00272997	rs769422	0.001378
9	DMRT3	57	100000	976967	991732	260.246	0.00272997	rs67074877	0.0004347
1	PDIK1L	49	100000	26437655	26452039	367.118	0.00273997	rs61776594	0.0008799
2	LOC101928455	120	100000	145279434	145337001	322.585	0.00274997	rs4662226	0.001198
20	HAR1B	27	100000	61726844	61733671	112.882	0.00275997	rs6011613	0.0003169
1	LOC100506795	23	100000	234663636	234667525	138.742	0.00286997	rs823493	0.0003662
2	MGAT5	585	100000	135011829	135212192	1571.93	0.00290997	rs11695983	2.509e-05
7	FAM188B	468	100000	30811032	30932002	1456.2	0.00294997	rs10229281	1.88e-05
2	RHBDD1	339	100000	227700670	227863923	1596.48	0.00295997	rs2115597	0.0001795
18	SLMO1	89	100000	12407894	12432236	298.591	0.00299997	rs7243034	0.000531
4	LOC152586	186	100000	141364528	141419531	818.03	0.00300997	rs6853092	0.0006496
14	JAG2	86	100000	105607317	105635161	310.886	0.00301997	rs2072675	0.0003157
12	MIR6074	6	100000	66417399	66417506	49.4774	0.00305997	rs10878362	0.001373
5	UTP15	51	100000	72861565	72879202	268.626	0.00307997	rs168223	0.001192
18	LINC01255	130	100000	11488568	11506982	730.46	0.00308997	rs72875540	0.0001533
7	LOC102724555	29	100000	123254214	123265011	109.786	0.00308997	rs116639146	0.001142
13	COG3	245	100000	46039029	46110833	1008.84	0.00310997	rs3014954	8.999e-05
19	CCDC105	91	100000	15121538	15134083	290.813	0.00314997	rs10408703	0.001636
1	USP24	257	100000	55532031	55681039	1038.51	0.00314997	rs75866762	0.0006769
17	RAB34	9	100000	27041298	27045286	62.5193	0.00316997	rs2288595	0.00489
1	IBA57	33	100000	228353428	228369958	142.949	0.00316997	rs4653915	0.002567
17	CYTH1	251	100000	76670128	76778424	984.657	0.00323997	rs35330511	0.0002266
17	NAGLU	17	100000	40687950	40696466	70.5193	0.00330997	rs77738617	0.00102
15	LRRC28	459	100000	99791566	99926514	1494.24	0.00331997	rs4545797	8.502e-05
8	DDHD2	42	100000	38089008	38120287	221.241	0.00331997	rs7006757	0.001293
11	ARL2-SNX15	95	100000	64781584	64808044	373.593	0.00332997	rs608772	0.000438
17	DLX3	29	100000	48067368	48072588	134.138	0.00335997	rs2303466	0.0004191
17	NARR	9	100000	27043010	27044908	62.5193	0.00339997	rs2288595	0.00489
11	ZFPL1	3	100000	64851693	64855874	18.2638	0.00345997	rs508375	0.0008579
13	MIPEP	490	100000	24304327	24463587	1628.2	0.00356996	rs77792455	0.000182
15	SNAP23	58	100000	42787503	42825259	300.977	0.00357996	rs4923948	0.001146
8	PPAPDC1B	16	100000	38120649	38126738	102.805	0.00357996	rs9643870	0.001624
16	RRN3P1	46	100000	21807950	21830495	144.277	0.00361996	rs4017431	0.0008166
1	C1orf145	32	100000	228391206	228401365	198.023	0.00373996	rs11799681	0.001614
1	NBPF3	172	100000	21766582	21811393	642.894	0.00380996	rs4654748	0.0008794
11	RHOD	31	100000	66824288	66839488	119.058	0.00389996	rs11604516	0.0006546
1	MST1P2	7	100000	16972068	16976915	23.7141	0.00390996	rs28526603	0.001834
20	ARFRP1	24	100000	62329994	62339365	136.125	0.00395996	rs6011040	0.001221
6	MICB	213	100000	31462657	31478901	781.179	0.00397996	rs2844498	0.0007514
1	BTF3L4	54	100000	52521856	52556388	199.041	0.00407996	rs11205923	0.0005888
3	TTC21A	112	100000	39149151	39180394	429.697	0.00413996	rs811969	0.0007753
16	MT1M	12	100000	56666533	56667898	49.315	0.00416996	rs4783947	0.0003916
13	CDX2	17	100000	28536204	28543505	85.6462	0.00423996	rs2504210	0.00221
3	EIF1B-AS1	387	100000	40214637	40351189	1342.78	0.00425996	rs73071706	0.0004286
17	RPL23A	8	100000	27046999	27051374	44.3688	0.00427996	rs2288595	0.00489
1	NLRP3	154	100000	247579457	247612406	368.478	0.00434996	rs72771997	0.001281
9	OLFML2A	70	100000	127539436	127577170	220.478	0.00446996	rs2281923	0.0004683
11	RBM14	13	100000	66384052	66397397	53.1163	0.00450995	rs577335	0.001896
1	VTCN1	195	100000	117686208	117753582	627.481	0.00455995	rs13505	0.000213
3	DCUN1D1	51	100000	182660558	182698326	212.292	0.00471995	rs111730769	0.0007177
7	BET1	34	100000	93620999	93633690	144.927	0.00474995	rs28514339	0.0008085
11	CCDC87	6	100000	66357639	66360554	28.2026	0.00476995	rs498045	0.001627
14	MYH6	78	100000	23851198	23877486	224.796	0.00488995	rs440466	0.003625
3	RARB	654	100000	25215822	25639422	1086.69	0.00494995	rs6765189	3.576e-05
4	LOC402160	165	100000	2420671	2464690	530.119	0.00494995	rs6849326	0.0003476
2	NTSR2	33	100000	11798303	11810329	125.544	0.00497995	rs114316812	0.002976
7	INMT-FAM188B	557	100000	30791750	30932002	1522.89	0.00500995	rs10229281	1.88e-05
19	SLC44A2	142	100000	10713120	10755235	509.636	0.00502995	rs7250421	0.0005949
1	LINC00184	22	100000	234765056	234770526	76.4638	0.00502995	rs659597	0.0008629
20	ZBTB46	302	100000	62375020	62436856	983.657	0.00509995	rs150589984	0.0002181
15	ULK4P2_2	3	100000	32698811	32727250	12.8628	0.00510995	rs144565186	0.0003896
12	ARHGDIB	49	100000	15094949	15114562	197.99	0.00512995	rs2430716	0.0007741
15	ULK4P1_2	3	100000	32698811	32727250	12.8628	0.00513995	rs144565186	0.0003896
6	ZDHHC14	646	100000	157802556	158094977	1247.39	0.00514995	rs9505851	0.0001027
1	TXNDC12	66	100000	52485803	52521843	326.419	0.00517995	rs2809957	0.001927
19	FUT2	46	100000	49199227	49209191	267.127	0.00521995	rs485073	0.0006873
2	RNF181	18	100000	85822836	85824831	98.2642	0.00525995	rs1562322	0.004159
1	GNAI3	78	100000	110091185	110138454	293.267	0.00534995	rs6537837	0.000644
1	KTI12	13	100000	52497776	52499472	91.6886	0.00546995	rs964894	0.00206
14	BAG5	22	100000	104022880	104029151	125.433	0.00556994	rs7154587	0.0009931
15	ULK4P3_2	3	100000	32698800	32727065	12.8628	0.00559994	rs144565186	0.0003896
13	LRCH1	546	100000	47127295	47327175	1688.37	0.00560994	rs1980728	0.0006751
20	ZGPAT	98	100000	62338793	62367494	433.684	0.00562994	rs6011040	0.001221
3	H1FOO	30	100000	129262056	129270204	135.386	0.00566994	rs2625956	0.001974
20	RTEL1-TNFRSF6B	205	100000	62289162	62330051	676.582	0.00571994	rs145832440	0.0006127
3	EIF1B	19	100000	40351172	40353915	110.107	0.00573994	rs1454491	0.002129
17	MYH3	103	100000	10531842	10560626	524.687	0.00578994	rs12946585	0.0007178
6	HIST1H2BF	7	100000	26199786	26200216	29.428	0.00579994	rs1059486	0.002498
2	IRS1	170	100000	227596032	227663506	650.386	0.00583994	rs112969746	0.0003839
9	ERP44	226	100000	102741462	102861330	850.004	0.00588994	rs7048051	0.0007614
10	WAC	179	100000	28821421	28912041	632.525	0.00589994	rs332144	0.002544
2	C2orf68	14	100000	85832375	85839179	55.4388	0.00589994	rs10302	0.00514
9	AK3	215	100000	4709556	4742043	687.768	0.00589994	rs75672170	0.0002363
6	GPANK1	29	100000	31629005	31634060	83.248	0.00596994	rs116145214	0.009108
2	USP39	82	100000	85829964	85876407	239.702	0.00597994	rs111267904	0.00101
12	CLEC2D	115	100000	9822303	9852151	440.272	0.00600994	rs7968401	0.0001525
22	HSFY1P1	11	100000	17308363	17310225	60.6021	0.00601994	rs175142	0.004933
9	ABO	211	100000	136130562	136150630	776.639	0.00604994	rs2519093	3.155e-06
17	SUPT6H	42	100000	26989301	27029249	162.462	0.00605994	rs62640050	0.001867
20	LOC100506175	43	100000	49262007	49276828	175.994	0.00608994	rs2245361	0.002789
1	RAB25	6	100000	156030965	156040295	19.8883	0.00613994	rs72708251	0.004413
12	ATP6V0A2	148	100000	124196864	124246301	737.252	0.00614994	rs7295552	0.001132
6	GMDS	701	100000	1624034	2245868	1087.75	0.00617994	rs116510164	0.0008125
5	WWC1	691	100000	167719064	167899308	1344.04	0.00618994	rs2878915	5.043e-05
8	SOX7	26	100000	10581277	10588084	113.82	0.00630994	rs55871318	0.001808
4	ZNF518B	44	100000	10441503	10459032	119.284	0.00631994	rs5028371	0.00105
11	NCAM1	965	100000	112831968	113149158	2574.11	0.00639994	rs1245130	1.518e-05
3	COPB2	83	100000	139076432	139108522	345.009	0.00650993	rs1609483	0.00286
20	RTEL1	192	100000	62289162	62327606	611.801	0.00654993	rs145832440	0.0006127
2	RBMS1	532	100000	161128661	161350318	1444.93	0.00655993	rs116237516	4.904e-05
19	HAS1	50	100000	52216364	52227221	174.445	0.00662993	rs113211917	0.0001538
5	ZCCHC10	91	100000	132332677	132362240	479.469	0.00662993	rs10064217	0.004033
20	TNFRSF6B	20	100000	62328003	62330051	117.409	0.00664993	rs909341	0.002516
20	ZHX3	233	100000	39807088	39928739	757.733	0.00664993	rs2866372	0.0009284
17	HLF	144	100000	53342320	53402426	364.006	0.00668993	rs7223718	0.0003945
5	EIF4EBP3	5	100000	139927250	139929163	28.4873	0.00674993	rs801459	0.001386
3	RPL14	25	100000	40498782	40503863	106.278	0.00680993	rs41485644	0.0003686
20	PLCG1	60	100000	39766160	39804357	156.43	0.00682993	rs753381	0.003275
11	RBM14-RBM4	28	100000	66384052	66413944	90.9033	0.00683993	rs580910	0.00179
6	RGS17	413	100000	153332031	153452389	1500.36	0.00685993	rs9479497	0.0009177
17	LOC102723487	57	100000	67957847	67979685	169.377	0.00689993	rs180071	0.000478
19	ATG4D	31	100000	10654569	10664099	94.8084	0.00693993	rs2304165	0.0005842
6	POM121L2	23	100000	27276841	27280011	91.975	0.00697993	rs9468040	0.004094
15	HAUS2	56	100000	42841010	42862190	213.185	0.00699993	rs60380503	0.002028
13	GAS6-AS2	6	100000	114567149	114569805	24.4105	0.00704993	rs59239486	0.002653
15	LINC01314	213	100000	80487820	80544603	587.605	0.00704993	rs3087815	0.001432
20	DPH3P1	7	100000	61475917	61477543	32.847	0.00708993	rs56365037	0.00605
6	HIST1H4G	4	100000	26246838	26247205	28.6285	0.00720993	rs78545713	0.004719
12	B3GNT4	15	100000	122688227	122692084	65.9494	0.00731993	rs12426902	0.002543
12	SH2B3	51	100000	111843751	111889427	218.661	0.00732993	rs3184504	0.0001028
14	SMOC1	617	100000	70346113	70499083	1326.86	0.00732993	rs1459700	0.0002198
18	ZNF532	343	100000	56530060	56653709	963.104	0.00733993	rs62095479	0.001426
9	SHC3	554	100000	91620685	91793682	1303.19	0.00735993	rs4406489	0.0006308
14	MYH7	77	100000	23881946	23904870	239.467	0.00739993	rs765021	0.000626
4	PCGF3	364	100000	699572	764427	897.456	0.00739993	rs12645284	4.022e-06
2	LINC00211	285	100000	38053389	38103006	988.598	0.00743993	rs10199011	6.471e-05
11	WTAPP1	227	100000	102654406	102707497	609.847	0.00746993	rs655403	0.0001402
17	PROCA1	16	100000	27030533	27038872	71.5638	0.00747993	rs61324630	0.00538
12	TMPRSS12	159	100000	51236700	51281663	658.146	0.00750992	rs11169587	0.0004369
11	MMP12	26	100000	102733463	102745764	95.087	0.00751992	rs17368659	1.898e-05
4	USP38	87	100000	144106069	144145027	375.71	0.00754992	rs57168887	0.0009573
5	CATSPER3	83	100000	134303595	134347397	243.478	0.00757992	rs75164799	0.00287
4	GAB1	278	100000	144257982	144395718	748.196	0.00758992	rs6537154	0.001124
11	FOLR2	13	100000	71927818	71932994	58.9627	0.00760992	rs77348083	0.004808
19	NUMBL	78	100000	41171811	41196563	224.94	0.00763992	rs2604878	0.0001296
19	MEX3D	20	100000	1554667	1568057	48.5527	0.00772992	rs72618596	0.006135
22	UBE2L3	143	100000	21903735	21978323	684.153	0.00773992	rs738129	0.003947
1	FLJ27354	17	100000	90090407	90098453	92.6937	0.00778992	rs1215500	0.005094
3	IL17RB	73	100000	53880576	53899827	241.531	0.00778992	rs999515	0.0009298
6	UFL1	47	100000	96969701	97003151	161.034	0.00778992	rs7749219	0.003027
12	A2ML1	201	100000	8975149	9029381	636.144	0.00780992	rs112225103	0.000989
18	NAPG	78	100000	10525872	10552766	364.496	0.00781992	rs512710	0.001685
15	PDE8A	553	100000	85523743	85682376	1678.51	0.00786992	rs4296226	0.0001174
3	ABI3BP	714	100000	100468178	100712334	1669.82	0.00797992	rs74822792	0.0005248
8	BAG4	66	100000	38034105	38070819	322.165	0.00800992	rs7821119	0.002058
17	SUMO2	29	100000	73163824	73179098	96.6005	0.00802992	rs145597449	0.0002131
9	TOMM5	15	100000	37588411	37592636	75.4296	0.00803992	rs13296887	0.005927
11	MRPL49	9	100000	64889654	64894841	31.803	0.00811992	rs3819049	0.0005489
2	TMEM150A	13	100000	85825669	85829822	58.4145	0.00825992	rs2232750	0.005118
2	KCMF1	164	100000	85198230	85286595	556.275	0.00829992	rs137988243	0.0001307
5	PTTG1	19	100000	159848813	159855751	70.0541	0.00832992	rs17057781	0.001965
21	IFNAR1	91	100000	34697213	34732128	293.138	0.00839992	rs1012334	0.001418
14	APOPT1	73	100000	104029298	104057236	277.43	0.00842992	rs7693	0.001242
15	ITGA11	530	100000	68594041	68724492	1138.68	0.00852991	rs8043262	0.0003888
19	SMARCA4	294	100000	11071597	11172958	855.084	0.00856991	rs11668364	0.0009634
9	CDC14B	105	100000	99262394	99382112	275.681	0.00856991	rs74715774	0.001549
16	TANGO6	529	100000	68877508	69119085	1509.26	0.00884991	rs56083051	0.0001577
6	STX7	173	100000	132778662	132834337	483.242	0.00884991	rs6569798	0.0002284
19	ADAT3	45	10000	1905370	1913446	184.214	0.00889911	rs10416191	0.001153
6	VARS2	66	100000	30881981	30894235	302.609	0.00896991	rs186106822	0.000736
17	TLCD1	13	10000	27051365	27053949	65.182	0.0089991	rs58413281	0.004455
11	CTSC	155	100000	88026759	88070941	482.052	0.00905991	rs217054	0.002413
13	N6AMT2	172	10000	21303072	21348057	583.712	0.00909909	rs9552271	0.001137
15	UNC45A	91	10000	91473409	91497323	313.551	0.00909909	rs10852139	0.001441
2	LOC102800447	660	10000	67313577	67516376	1410.18	0.00909909	rs34219931	9.906e-05
10	CALML3-AS1	48	100000	5556206	5568209	123.083	0.00913991	rs11816050	0.0005134
19	TMEM150B	55	100000	55824168	55836708	226.383	0.00915991	rs4806660	0.002244
10	FAM35A	237	100000	88854952	88951222	758.525	0.00917991	rs1885932	0.0003756
6	MANEA	126	10000	96025372	96057328	475.748	0.00919908	rs9387502	0.005044
8	PINX1	446	10000	10622470	10697409	1401.4	0.00919908	rs12676417	0.00064
5	PANK3	39	100000	167982627	168006614	136.273	0.00922991	rs6882487	0.0003843
3	CLEC3B	40	100000	45067758	45077563	204.19	0.00923991	rs8318	0.002013
20	LIME1	19	100000	62367977	62370460	93.7376	0.00931991	rs1056441	0.001641
12	SNRPF	29	100000	96252708	96260238	95.9975	0.00932991	rs6538677	0.0005379
5	MIR548AO	48	100000	92922830	92957593	153.55	0.00938991	rs114489117	0.002633
13	GAS6	248	10000	114523521	114567046	645.043	0.00939906	rs59615051	0.002355
15	FAH	133	10000	80445232	80478924	398.548	0.00939906	rs1049194	0.001906
16	ACSM5	228	10000	20420855	20452281	850.403	0.00939906	rs55957497	0.0003553
2	RMDN2	461	10000	38152461	38294285	1370.25	0.00939906	rs163077	0.0002695
2	RUFY4	168	10000	218899656	218955304	583.459	0.00939906	rs12471723	0.000719
9	FRMPD1	364	10000	37651051	37746901	836.69	0.00939906	rs10973457	0.0004453
1	GUK1	20	100000	228327784	228336655	80.4571	0.00948991	rs3806439	0.0006889
1	KCNA2	116	10000	111136201	111174096	388.301	0.00949905	rs3887820	0.0003806
20	SLC2A4RG	20	10000	62371210	62375403	92.1487	0.00949905	rs1056441	0.001641
6	TREM2	4	10000	41126243	41130924	16.9253	0.00949905	rs7748513	0.00434
11	JRKL	7	100000	96123157	96126727	31.3247	0.00949991	rs76170957	0.003048
10	IPMK	357	10000	59951277	60027694	1499.89	0.00959904	rs142599858	0.00034
14	WARS	138	10000	100800124	100842680	576.437	0.00959904	rs2273804	0.001674
16	MPV17L	50	10000	15489610	15503543	142.148	0.00959904	rs10221046	0.01056
10	DMBT1	318	10000	124320180	124403252	1287.78	0.00969903	rs150637950	0.001863
22	P2RX6	56	10000	21369441	21382302	134.879	0.00969903	rs2541954	0.001906
19	KLHL26	113	100000	18747837	18781302	315.333	0.0097699	rs12976741	0.003899
5	PPARGC1B	430	10000	149109814	149234585	966.356	0.00979902	rs115028676	0.00173
14	ZFHX2	48	10000	23990063	24020858	131.106	0.00989901	rs7155903	3.191e-05
17	ATP1B2	18	10000	7554253	7561089	64.9941	0.00989901	rs1641513	0.001557
2	MPP4	164	10000	202509596	202563417	360.525	0.00989901	rs720220	0.0001872
6	ATP6V1G2	15	10000	31512227	31514625	42.0891	0.00989901	rs45529339	0.0009334
22	YDJC	13	10000	21982377	21984340	71.6779	0.009999	rs3747093	0.002868
2	AHSA2	20	10000	61404554	61414686	66.198	0.010099	rs746032	0.003672
6	ULBP3	23	100000	150385742	150390202	74.5194	0.0101499	rs1537648	0.0009086
15	LOC91450	8	10000	78285574	78286567	34.5121	0.010199	rs148194152	0.003151
2	DNAJB2	20	10000	220144039	220151622	81.2197	0.010199	rs6730612	0.0055
11	FAU	4	10000	64888098	64889672	16.021	0.010299	rs769440	0.008556
1	ACTRT2	16	10000	2938045	2939467	88.1782	0.010299	rs12033927	0.003538
3	ACTR8	48	10000	53901093	53916229	163.953	0.010399	rs3017	0.00354
4	ELMOD2	46	10000	141445311	141474924	165.233	0.010399	rs79154543	0.00255
1	PARS2	35	10000	55222570	55230226	126.837	0.010499	rs1180942	0.01086
5	VTRNA1-2	6	10000	140098510	140098598	38.2834	0.010499	rs12188417	0.009557
9	ZNF658B_1	2	10000	39443813	39464526	9.03565	0.010499	rs186573011	0.009828
12	ATXN2	141	10000	111890017	112037480	526.13	0.0105989	rs10774625	0.0003919
22	SLC2A11	103	10000	24198889	24228299	290.177	0.0105989	rs73158776	0.002169
4	ABCG2	492	10000	89011415	89152474	1131.09	0.0105989	rs10022955	0.0003767
5	ANKHD1	126	10000	139781398	139919441	347.079	0.0105989	rs2108446	0.001851
9	KIF27	217	10000	86451614	86536380	695.729	0.0105989	rs79376189	2.113e-05
16	LINC00273	23	10000	33961051	33962503	65.2872	0.0106989	rs75550881	0.01001
1	FHL3	23	10000	38462441	38471187	60.8711	0.0106989	rs12724533	0.01349
8	SGCZ	1133	10000	13947372	15095792	1573.2	0.0106989	rs7007954	0.0002696
15	KLF13	117	10000	31619082	31670102	333.254	0.0107989	rs76591360	0.004071
19	KRI1	58	10000	10663760	10676702	190.2	0.0107989	rs10413128	0.0003235
19	SIGLEC10	35	10000	51913274	51921057	118.885	0.0107989	rs9304711	0.003456
4	RASSF6	149	10000	74437266	74486348	549.2	0.0107989	rs13142786	0.004605
9	RMI1	39	10000	86595636	86618987	149.879	0.0107989	rs796003	0.0002598
9	NELFB	72	10000	140149758	140168000	326.418	0.0108989	rs9722720	0.001018
12	CCDC64	212	10000	120427647	120532299	681.558	0.0109989	rs11065017	0.000362
17	GRB2	208	10000	73314156	73401790	843.661	0.0109989	rs2117561	0.0001921
18	LAMA1	646	10000	6941742	7117813	1140.3	0.0109989	rs35687740	0.001299
6	GABBR1	126	10000	29570004	29600962	524.566	0.0109989	rs115368446	0.0005034
19	ZNF729	55	10000	22469251	22499978	170.154	0.0110989	rs117981838	0.0003486
5	LOC101928539	32	10000	57186157	57194989	118.23	0.0110989	rs58089783	0.002272
5	UBE2B	46	10000	133706866	133727799	227.897	0.0110989	rs17167478	0.002194
17	NEK8	27	10000	27055831	27069784	90.6352	0.0111989	rs9911086	0.003865
17	PIGS	17	10000	26880405	26898887	51.8543	0.0111989	rs2286518	0.004554
19	BRSK1	93	10000	55795533	55823903	269.241	0.0111989	rs8108395	0.0003674
1	TMCO1	83	10000	165693527	165738159	264.142	0.0111989	rs1913846	0.0005652
10	PPA1	138	10000	71962585	71993190	371.366	0.0112989	rs75006856	0.002967
12	METTL20	65	10000	31800093	31822016	163.082	0.0112989	rs4931535	0.0002862
4	TEC	494	10000	48137799	48271814	1206.77	0.0112989	rs73817607	0.0002693
4	TLR1	44	10000	38797875	38806412	162.7	0.0112989	rs5743592	0.004544
11	RPS13	9	10000	17095938	17099220	48.2558	0.0113989	rs1541533	0.001786
12	LOC101927735	15	10000	129693145	129697205	51.5386	0.0113989	rs10847797	0.0021
12	MMP17	135	10000	132312940	132336316	334.725	0.0113989	rs57196843	0.0008888
3	COPG1	56	10000	128968452	128996616	283.059	0.0113989	rs6762578	5.866e-05
4	RGS12	346	10000	3315873	3441640	753.599	0.0113989	rs1543787	0.002372
8	FSBP	34	10000	95439939	95449180	119.133	0.0113989	rs2930961	0.003573
12	TCTN2	193	10000	124155659	124192950	831.48	0.0114989	rs7313032	0.001974
16	MT3	14	10000	56623266	56625000	51.11	0.0114989	rs3764334	0.01293
17	HN1	41	10000	73131337	73150778	145.023	0.0114989	rs138237652	0.001015
3	XXYLT1-AS2	34	10000	194868599	194873585	171.232	0.0114989	rs2279631	0.005832
9	SPATA31E1	25	10000	90497771	90503814	82.2412	0.0114989	rs59256416	0.001021
12	OS9	50	10000	58087737	58115340	165.896	0.0115988	rs76809208	0.003474
22	EIF3D	109	10000	36906896	36925277	362.069	0.0115988	rs12484210	0.00396
12	LOC101930452	111	10000	9520059	9550213	383.9	0.0116988	rs7301079	0.003921
13	NDFIP2-AS1	14	10000	80051498	80055366	42.6295	0.0116988	rs145388495	0.013
8	CPA6	953	10000	68334404	68658620	1965.43	0.0116988	rs76319825	0.0004959
11	SAC3D1	21	10000	64808375	64812300	84.5608	0.0117988	rs495935	0.0007336
1	LAMTOR2	7	10000	156024516	156028301	22.1487	0.0117988	rs6427299	0.0001519
4	SH3BP2	204	10000	2794749	2842823	501.339	0.0117988	rs111930449	0.0006601
1	SERBP1	28	10000	67873492	67896123	89.2452	0.0118988	rs41458747	0.0001376
3	SELK	27	10000	53919225	53925989	91.5518	0.0118988	rs2304576	0.001013
11	PUS3	41	10000	125763379	125773116	139.842	0.0120988	rs499104	0.002774
17	NT5C	13	10000	73126319	73127890	59.4486	0.0120988	rs2291027	0.004553
19	KLF2	13	10000	16435650	16438339	38.5764	0.0120988	rs8106435	0.007595
6	ARMC12	29	10000	35704808	35716690	108.443	0.0120988	rs1831030	0.0007888
9	TPD52L3	20	10000	6328348	6331900	70.7171	0.0120988	rs2890707	0.005764
12	LAG3	9	10000	6881669	6887621	27.3338	0.0121988	rs2302365	0.002166
2	CNRIP1	97	10000	68511302	68547183	229.914	0.0121988	rs35960138	0.0005694
6	VN1R10P	13	10000	27292539	27293741	70.6207	0.0121988	rs9468063	0.004953
14	HNRNPC	132	10000	21677295	21737638	409.593	0.0122988	rs143335891	0.0003279
15	TBC1D2B	268	10000	78287326	78369994	668.283	0.0122988	rs28491609	0.0002562
17	SLC16A5	97	10000	73083821	73102255	280.204	0.0122988	rs12943414	0.001701
17	TSEN54	54	10000	73512608	73520820	188.468	0.0122988	rs62088470	0.0001435
1	SELENBP1	25	10000	151336777	151345210	69.8227	0.0122988	rs1752383	0.001357
11	LOC100996455	4	10000	64216528	64219128	14.6631	0.0123988	rs6591849	0.02233
16	FAM96B	5	10000	66965957	66968326	23.473	0.0123988	rs4783745	0.003183
3	EXOSC7	83	10000	45017740	45054158	259.617	0.0123988	rs6441873	0.0006573
5	TMEM161B-AS1	272	10000	87564698	87732491	970.028	0.0123988	rs76807531	0.002522
8	KIAA1429	269	10000	95500004	95565746	829.034	0.0123988	rs188452398	0.0001372
12	C12orf29	21	10000	88429267	88443937	76.0714	0.0124988	rs17015417	0.005925
2	ALS2CR11	430	10000	202352143	202483905	1406.24	0.0124988	rs3856503	0.004397
5	STK10	617	10000	171469073	171615346	1324.69	0.0124988	rs17074369	0.0007331
12	CUX2	469	10000	111471827	111788358	1168.67	0.0125987	rs10849930	0.0005331
1	IFI44L	61	10000	79086087	79111830	174.688	0.0125987	rs273253	0.002423
1	LRRC71	43	10000	156890423	156902880	183.456	0.0125987	rs12143768	0.004633
5	CDKL3	121	10000	133634114	133702765	507.485	0.0125987	rs17167478	0.002194
5	HSPA4	158	10000	132387661	132440709	573.935	0.0125987	rs144677686	0.001478
7	ASB4	178	10000	95115212	95169543	423.122	0.0125987	rs1476516	0.0003899
13	HTR2A	251	10000	47405676	47471211	559.19	0.0126987	rs9534507	0.001069
15	ZNF106	129	10000	42704634	42783395	428.732	0.0126987	rs62022317	0.0002811
17	OR3A4P	23	10000	3213538	3214740	119.801	0.0126987	rs769430	0.002601
17	PRPSAP2	279	10000	18759611	18834599	978.278	0.0126987	rs11548434	0.003183
20	CD40	35	10000	44746905	44758384	92.1077	0.0126987	rs4239702	0.002023
5	ANKHD1-EIF4EBP3	141	10000	139781398	139929163	387.965	0.0126987	rs801459	0.001386
7	WBSCR16	28	10000	74441223	74489717	93.4899	0.0126987	rs181791007	0.006051
5	SRD5A1	167	10000	6633499	6669675	463.647	0.0127987	rs4702382	0.00457
6	C6orf47	7	10000	31626074	31628549	27.0075	0.0127987	rs115390498	0.01104
2	RMDN2-AS1	314	10000	38177476	38263484	1001.96	0.0128987	rs17490442	0.0006172
6	MANEA-AS1	74	10000	96007971	96025327	248.18	0.0128987	rs6926986	0.002842
16	CTRB1	35	10000	75252883	75258822	107.597	0.0129987	rs8051363	0.002262
22	GGT1	167	10000	24979717	25024972	435.102	0.0129987	rs5760491	0.0004272
12	FAM109A	20	10000	111798454	111806925	75.9255	0.0130987	rs7961572	0.006148
12	RAB35	73	10000	120532898	120554643	200.151	0.0130987	rs11065017	0.000362
19	CARD8	184	10000	48711342	48759203	527.458	0.0130987	rs1064791	0.001392
19	LRG1	7	10000	4537226	4540036	26.7236	0.0130987	rs80073958	0.006294
2	CWC22	181	10000	180809603	180871780	573.948	0.0130987	rs78297450	0.001063
3	ENTPD3-AS1	169	10000	40432441	40494799	694.417	0.0130987	rs9874499	0.00478
5	C5orf27	42	10000	95187935	95195836	117.731	0.0130987	rs2080947	4.328e-05
21	FAM207A	137	10000	46359954	46396888	435.558	0.0131987	rs144336337	0.003436
9	HABP4	91	10000	99212436	99253618	345.461	0.0131987	rs75258843	0.0009523
17	ARMC7	64	10000	73106081	73126360	202.691	0.0132987	rs2291027	0.004553
1	DTL	243	10000	212208894	212278348	633.171	0.0132987	rs6675701	0.001757
1	FHAD1	483	10000	15573767	15724622	1086.2	0.0132987	rs515216	0.002013
1	MEX3A	19	10000	156041803	156051789	56.9066	0.0132987	rs3814314	0.0005694
2	POTEF	60	10000	130831107	130886795	182.877	0.0132987	rs61608397	0.001387
8	LINC00588	51	10000	58192101	58197290	271.721	0.0133987	rs10504230	0.003305
12	GLIPR1	59	10000	75874512	75895716	215.113	0.0134987	rs1056904	0.001249
4	NPY2R	16	10000	156129780	156138228	51.0366	0.0134987	rs10461238	0.0102
7	MAD1L1	670	10000	1855427	2272583	1217.8	0.0134987	rs11765458	0.000562
1	GJA4	15	10000	35258598	35261348	56.941	0.0135986	rs592345	0.005453
3	MIR6826	9	10000	128990988	128991086	53.2976	0.0135986	rs112875892	0.01194
6	CCDC170	551	10000	151815174	151942328	1242.68	0.0135986	rs144293612	0.0001668
10	LOC102724316	320	10000	29698462	29776785	1079.69	0.0136986	rs7898854	0.001323
12	LOC102724663	86	10000	81672967	81706201	248.748	0.0136986	rs10778809	0.002757
17	LOC100287042	16	10000	73267379	73269976	75.8785	0.0136986	rs4789164	0.007822
1	PDE4B	747	10000	66258192	66840262	1346.87	0.0136986	rs6668688	1.759e-05
3	LOC101927394	222	10000	7994491	8057994	516.462	0.0136986	rs1485149	4.987e-05
19	SULT2B1	289	10000	49055428	49102684	753.44	0.0137986	rs13347093	3.67e-05
3	ZDHHC3	101	10000	44956752	45017674	313.184	0.0137986	rs12636290	0.002147
8	MAL2	63	10000	120220609	120257914	168.33	0.0137986	rs2432982	0.0008977
18	LOC101927150	6	10000	6256742	6260933	22.732	0.0138986	rs528801	0.001223
1	SLC30A2	24	10000	26364513	26372604	98.4097	0.0138986	rs55820521	0.002206
11	TRIM22	161	10000	5710816	5732093	385.136	0.0139986	rs7950181	0.0008078
5	RARS	166	10000	167913462	167946309	630.333	0.0139986	rs244900	0.0006939
3	ADAMTS9-AS2	795	10000	64670545	64997143	1428.69	0.0140986	rs704447	0.0001765
11	CYP2R1	15	10000	14899555	14913751	47.6443	0.0141986	rs7129781	0.005364
1	SLC25A44	36	10000	156163722	156182587	152.732	0.0141986	rs2072499	0.004631
2	PLEKHM3	389	10000	208686011	208890284	885.058	0.0141986	rs114459149	0.001099
3	ENTPD3	119	10000	40428646	40470117	495.734	0.0141986	rs11714871	0.002839
12	VPS33A	82	10000	122716093	122751068	254.577	0.0142986	rs61954365	0.001083
3	ATR	300	10000	142168076	142297668	977.292	0.0142986	rs115339114	0.0008437
17	TUBG1	13	10000	40761357	40767256	52.0663	0.0144986	rs6503712	0.00107
21	CLDN8	6	10000	31586323	31588469	25.5358	0.0144986	rs694984	0.006232
5	CCT5	91	10000	10250281	10266501	426.347	0.0144986	rs2028274	0.005213
13	NEK3	77	10000	52706778	52733996	258.294	0.0145985	rs9535883	0.00477
7	ZNF282	110	10000	148892576	148923339	315.514	0.0145985	rs112833271	0.0002307
1	MYOG	8	10000	203052256	203055166	23.7422	0.0146985	rs138360992	4.262e-05
1	NCF2	97	10000	183524696	183560056	244.531	0.0146985	rs11578964	0.0006957
3	TOP2B	155	10000	25639395	25705863	501.57	0.0146985	rs183918636	0.0003726
1	CD34	85	10000	208059882	208084683	237.754	0.0147985	rs3820521	0.0005831
8	CASC8	824	10000	128301920	128494384	1614.82	0.0147985	rs594869	0.0006698
10	CISD1	73	10000	60028861	60049019	271.804	0.0148985	rs1416763	0.005963
16	PRSS30P	10	10000	2889573	2892752	33.6053	0.0148985	rs8060332	0.0125
20	LINC00266-1	4	10000	62921737	62934707	16.3249	0.0148985	rs184944722	0.004858
20	STMN3	65	10000	62271057	62284963	164.13	0.0149985	rs144812356	0.0004536
11	KCNC1	123	10000	17757494	17804602	332.316	0.0150985	rs10832857	0.001009
21	KRTAP19-6	11	10000	31913853	31914181	64.4248	0.0150985	rs1304713	0.01003
22	APOL2	70	10000	36622254	36636000	195.689	0.0150985	rs129607	0.003528
4	CCNA2	20	10000	122737598	122745088	80.5406	0.0151985	rs2071486	0.00777
10	ARMS2	20	10000	124214178	124216868	76.2792	0.0153985	rs10490924	0.003957
2	SLC39A10	141	10000	196521531	196602426	420.804	0.0153985	rs7562020	0.004904
4	LRAT	23	10000	155665162	155674270	83.4083	0.0154985	rs17032000	0.005808
7	AMPH	555	10000	38423296	38671167	1046.18	0.0154985	rs77315199	0.0001783
14	TGFB3	54	10000	76424441	76448092	177.091	0.0155984	rs3917187	0.004318
16	KLHL36	56	10000	84682130	84695916	158.343	0.0155984	rs11647936	0.002703
17	JUP	99	10000	39910858	39942964	276.74	0.0155984	rs7503778	0.002639
1	OBSCN	505	10000	228395830	228566575	1385.61	0.0155984	rs11799681	0.001614
6	PPP1R14C	459	10000	150464187	150571528	887.321	0.0155984	rs1889552	3.876e-06
11	ACTN3	44	10000	66313865	66330800	139.524	0.0156984	rs10791882	0.003054
11	PLEKHA7	790	10000	16809206	17035963	1674.68	0.0156984	rs11820544	1.594e-05
14	ASB2	172	10000	94400498	94443076	392.503	0.0156984	rs78508201	0.003076
16	CES2	24	10000	66968346	66978994	70.5023	0.0156984	rs11568311	0.001645
17	CD68	10	10000	7482804	7485429	31.5801	0.0156984	rs1143015	0.01071
19	PDE4C	110	10000	18318770	18359010	332	0.0156984	rs11667487	0.001651
3	TRPC1	169	10000	142443265	142526729	557.966	0.0156984	rs79313052	0.0009082
17	SDF2	16	10000	26975373	26989207	38.9668	0.0157984	rs57577420	0.006952
3	RPL32P3	50	10000	129101676	129118282	175.631	0.0157984	rs62266952	0.005251
3	HMCES	67	10000	128997683	129024135	325.642	0.0158984	rs6765930	0.002643
14	LOC101927620	23	10000	53620071	53624246	98.2903	0.0160984	rs147426872	0.001862
15	GDPGP1	29	10000	90777486	90785312	102.595	0.0160984	rs62022286	0.0005083
15	UBAP1L	27	10000	65385341	65398697	96.5322	0.0160984	rs80333561	0.009164
17	CUEDC1	275	10000	55938603	56032684	574.952	0.0160984	rs192147203	0.0008046
22	TCF20	108	10000	42556018	42611347	271.349	0.0160984	rs2223273	0.003265
6	DEK	92	10000	18224399	18264799	238.187	0.0160984	rs9350064	0.002034
1	INSL5	17	10000	67263423	67266942	62.9212	0.0161984	rs564554	0.009067
2	SOX11	12	10000	5832798	5841517	31.9869	0.0161984	rs66465560	0.0009322
14	SPTLC2	466	10000	77972339	78083110	974.526	0.0162984	rs10873308	0.0002424
3	CCRL2	17	10000	46448720	46451014	68.6739	0.0162984	rs11574435	0.004447
2	HNMT	105	10000	138721807	138773934	407.255	0.0163984	rs1378321	0.008361
10	LCOR	175	10000	98592016	98724198	584.468	0.0164984	rs17112190	0.001309
2	SCN1A	579	10000	166845669	167005642	1497.33	0.0164984	rs149891203	0.00066
8	RP1	30	10000	55528626	55543394	129.421	0.0164984	rs62514616	0.0001541
19	SCAMP4	97	10000	1905372	1926012	256.914	0.0165983	rs10416191	0.001153
2	FOXN2	216	10000	48541794	48606434	606.146	0.0165983	rs58012056	0.00481
1	PPFIA4	112	10000	203020310	203047864	349.538	0.0166983	rs4950876	0.0004415
2	RPRM	4	10000	154333851	154335322	18.8879	0.0166983	rs57004678	0.01451
3	H1FX	16	10000	129033613	129035120	74.0658	0.0166983	rs62266913	0.01139
6	ATP6V1G2-DDX39B	102	10000	31497995	31514625	252.302	0.0166983	rs45529339	0.0009334
1	EGLN1	296	10000	231499496	231560790	1191.07	0.0167983	rs2248652	0.0008291
1	RNU5F-1	750	10000	220046618	220292777	1811.83	0.0167983	rs884127	0.0007508
3	MIR548A2	872	10000	64705682	64941858	1778.76	0.0167983	rs704447	0.0001765
8	KCNV1	15	10000	110979232	110986959	52.9596	0.0167983	rs6997471	0.01179
8	LSM1	35	10000	38020838	38034248	114.967	0.0167983	rs138824104	0.004202
1	ERRFI1	30	10000	8071778	8086393	109.453	0.0168983	rs10489450	0.004943
8	LOC286177	47	10000	58173784	58179170	259.209	0.0168983	rs77203035	0.007908
17	KIAA0100	29	10000	26941457	26972177	78.1451	0.0169983	rs2302205	0.006011
12	DIABLO	38	10000	122692208	122712081	125.472	0.0170983	rs61955588	0.003218
17	MYO19	86	10000	34851598	34891305	253.293	0.0170983	rs79931608	0.003368
22	MAPK8IP2	67	10000	51039113	51049979	172.098	0.0170983	rs131733	0.006557
2	LOC102724058	149	10000	166813927	166892910	430.386	0.0170983	rs478389	0.0007855
18	APCDD1	124	10000	10454624	10488698	325.5	0.0171983	rs11080422	4.326e-05
8	PTP4A3	42	10000	142431487	142442554	141.458	0.0171983	rs6987971	0.005653
8	RAD54B	344	10000	95384187	95487343	1064.75	0.0171983	rs6981551	0.001309
17	RNF213	506	10000	78234659	78372581	1004.17	0.0172983	rs8069507	0.002122
4	EXOSC9	38	10000	122722471	122738176	149.485	0.0172983	rs116391561	0.003202
4	TMEM184C	11	10000	148538538	148556672	27.4342	0.0172983	rs115788232	0.0003491
10	TECTB	70	10000	114043413	114064792	164.394	0.0173983	rs74848039	1.86e-07
2	NRP2	286	10000	206547223	206662857	543.73	0.0173983	rs12998705	0.0009501
9	C9orf47	22	10000	91605777	91611057	65.5933	0.0173983	rs7043095	0.005941
19	ZNF613	78	10000	52430687	52449011	251.981	0.0174983	rs8104737	0.005491
7	CHPF2	24	10000	150929574	150935913	93.4265	0.0174983	rs2792436	0.009802
9	CDKN2B-AS1	260	10000	21994789	22121093	807.644	0.0174983	rs68006815	0.0004207
2	LOC101927881	30	10000	129622173	129626301	125.551	0.0175982	rs1251101	0.0008061
6	C6orf7	264	10000	80513303	80580137	598.443	0.0176982	rs346292	0.002222
7	LOC100130673	20	10000	32496509	32498106	81.543	0.0176982	rs3801331	0.01178
10	ZNF32-AS2	21	10000	44141389	44143467	83.35	0.0177982	rs3128246	0.0007195
21	KCNJ15	258	10000	39601836	39673746	688.821	0.0177982	rs117395775	0.0006258
2	CLK1	28	10000	201717731	201729467	80.0773	0.0177982	rs112343654	0.005541
10	MASTL	129	10000	27443752	27475848	404.56	0.0178982	rs6482600	0.007021
1	GPR61	13	10000	110082493	110088455	48.0124	0.0178982	rs1434285	0.003814
5	TSSK1B	25	10000	112768250	112770728	93.3373	0.0178982	rs77802290	0.002453
14	SLC25A29	36	10000	100757447	100772884	104.98	0.0179982	rs3742379	0.002476
6	DDX39B	84	10000	31497995	31510252	219.487	0.0179982	rs115272866	0.005567
13	C1QTNF9B-AS1	20	10000	24463027	24466242	73.0563	0.0180982	rs9706980	0.005588
13	XPO4	315	10000	21351467	21476913	909.572	0.0180982	rs7992489	0.0004046
1	LINC00982	22	10000	2976180	2984289	64.1989	0.0180982	rs2072732	0.004682
22	ASCC2	148	10000	30184596	30234293	414.257	0.0180982	rs140147	0.002199
3	OXNAD1	127	10000	16306666	16347594	419.573	0.0180982	rs112250878	0.007824
5	SLC38A9	493	10000	54921672	55008163	1982.01	0.0180982	rs73119722	0.006299
19	HAPLN4	26	10000	19366451	19373596	115.311	0.0182982	rs55765017	0.0107
4	EREG	86	10000	75230859	75254477	289.876	0.0182982	rs1460006	0.0015
1	ARHGEF11	253	10000	156904631	157015162	720.621	0.0183982	rs12119908	0.0056
9	KIAA0020	104	10000	2804154	2844130	307.327	0.0183982	rs10121671	0.001297
12	LOC101928030	49	10000	9524377	9534018	157.103	0.0184982	rs12372766	0.006031
17	OR3A3	5	10000	3323861	3324827	15.5928	0.0184982	rs769432	0.003981
6	RAB32	21	10000	146864827	146876086	75.3747	0.0184982	rs34907916	0.009517
11	FAT3	575	10000	92085261	92629635	1132.22	0.0185981	rs11603472	0.0007059
12	KLRB1	61	10000	9747869	9760497	163.95	0.0185981	rs12580472	0.006572
21	NDUFV3	88	10000	44313377	44329773	235.384	0.0185981	rs67630972	0.01196
6	HIST1H3D	18	10000	26197011	26199521	69.8248	0.0185981	rs4145878	0.004164
21	ADARB1	440	10000	46494492	46646478	1077.1	0.0186981	rs390504	0.002256
5	PPIC	47	10000	122359077	122372425	125.717	0.0186981	rs17388251	0.0009155
20	DDX27	81	10000	47835831	47860614	266.715	0.0188981	rs118151326	0.002889
1	AHCTF1	211	10000	247002401	247094726	523.784	0.0189981	rs72766509	0.004821
20	DEFB125	14	10000	68350	77296	31.6633	0.0189981	rs17685809	0.004833
11	IFITM10	69	10000	1753639	1771824	242.379	0.0190981	rs9667233	0.001949
19	LOC729966	15	10000	18360759	18366229	52.6894	0.0191981	rs2302945	0.001149
13	CENPJ	118	10000	25456411	25497027	305.918	0.0192981	rs9511504	0.0003419
4	PPARGC1A	308	10000	23793643	23891700	572.268	0.0192981	rs57256690	0.002701
10	ZNF32-AS3	151	10000	44124264	44170147	415.705	0.0193981	rs3123675	0.0004343
17	RAI1	198	10000	17584786	17714765	467.096	0.0193981	rs720856	0.001499
4	LOC728040	84	10000	74374519	74394250	258.805	0.0193981	rs115123327	0.005033
6	MCCD1	27	10000	31496738	31498008	90.8616	0.0193981	rs115329117	0.01926
11	CD82	227	10000	44587140	44641315	460.804	0.0194981	rs113316507	0.0001959
15	ARIH1	163	10000	72766666	72878896	454.79	0.0194981	rs142005464	0.002903
1	RGL1	877	10000	183605207	183897666	2146.77	0.0194981	rs2500099	0.0001165
5	LOC102546226	63	10000	87704798	87734907	228.414	0.019598	rs189304827	0.005873
11	DENND5A	294	10000	9160374	9286873	796.62	0.019698	rs4910038	0.0005049
20	PROKR2	143	10000	5282685	5295015	554.727	0.019798	rs6038127	0.001848
19	APLP1	33	10000	36359400	36370699	159.381	0.019898	rs230264	0.006921
8	CASC21	553	10000	128256881	128404876	1235.32	0.019898	rs145132273	0.000559
17	FAM64A	25	10000	6347734	6354385	71.5356	0.019998	rs113770904	0.00587
20	LOC388780	28	10000	2187573	2193797	80.1677	0.019998	rs6035856	0.002318
2	CERKL	360	10000	182401400	182521834	913.749	0.019998	rs59622136	0.004414
15	PDCD7	35	10000	65409716	65426174	136.299	0.020098	rs78499006	0.006543
18	LOC100131655	98	10000	74506687	74534251	254.722	0.020098	rs13381407	0.0004573
1	GLIS1	593	10000	53971905	54199877	1420.21	0.020098	rs12031794	0.002374
19	MIR520H	9	10000	54245765	54245853	44.4387	0.020198	rs113614995	0.01085
21	ANKRD20A11P	195	10000	15316095	15352765	397.781	0.020198	rs9305156	1.808e-05
3	NR1I2	148	10000	119499330	119537332	333.374	0.020198	rs12721607	0.001144
7	MNX1	19	10000	156797546	156803347	72.5095	0.020198	rs10224770	0.00868
8	TSPYL5	12	10000	98285713	98290176	34.0229	0.020198	rs62507239	0.01029
1	SMG7	102	10000	183441505	183523328	244.462	0.020298	rs4047761	0.001633
2	C2orf88	256	10000	191002485	191068210	588.179	0.020298	rs6710331	0.0002326
4	CCRN4L	60	10000	139936912	139967093	135.69	0.020298	rs186938335	4.948e-05
6	ENPP3	249	10000	131958441	132068550	638.119	0.020298	rs9493053	0.002884
14	C14orf80	15	10000	105956191	105965585	36.8513	0.020398	rs4983425	0.007492
6	EDN1	26	10000	12290528	12297427	68.5481	0.020398	rs10478723	0.01527
6	LY6G6F	15	10000	31674683	31678372	39.3428	0.020398	rs140887865	0.005867
5	CRHBP	36	10000	76248679	76265299	101.06	0.020498	rs10062367	0.0001689
9	ACTL7B	10	10000	111616868	111618275	36.1697	0.020498	rs5007341	0.01129
20	LOC101928604	103	10000	62439428	62454360	396.125	0.0205979	rs78966163	0.00104
6	NFKBIL1	68	10000	31514627	31526606	152.431	0.0205979	rs114205738	0.0006986
19	TMED1	12	10000	10942742	10946983	43.8627	0.0206979	rs58724234	0.007075
14	THTPA	87	10000	23980968	24028790	175.488	0.0207979	rs7155903	3.191e-05
19	CACNG8	92	10000	54466289	54493469	249.444	0.0207979	rs143194352	0.003155
20	LOC101927117	61	10000	39726633	39766640	165.998	0.0207979	rs6072279	0.001828
5	LOC101927100	38	10000	114937851	114956116	115.257	0.0208979	rs256967	0.01716
2	KCNE4	12	10000	223916647	223920357	43.3519	0.0209979	rs10172380	0.005682
9	GTF3C4	75	10000	135545727	135565470	273.589	0.0209979	rs113770819	0.006616
9	NACC2	351	10000	138898382	138987131	669.857	0.0209979	rs191437758	0.0006061
17	CYGB	18	10000	74523429	74533987	58.4705	0.0210979	rs11654760	0.004807
3	LAMP3	180	10000	182840002	182880667	459.149	0.0210979	rs677952	0.0001092
16	GOT2	121	10000	58741034	58768261	327.474	0.0211979	rs30836	0.01196
2	LOC100505984	39	10000	161114229	161128406	98.1866	0.0211979	rs7583157	0.003327
5	PCDHAC1	221	10000	140306301	140391929	614.676	0.0212979	rs31874	0.0005757
21	WDR4	213	10000	44263189	44299699	565.675	0.0213979	rs145047222	0.004148
12	ULK1	87	10000	132379278	132407707	222.506	0.0214979	rs11616018	0.004887
14	SETD3	109	10000	99864082	99947226	394.329	0.0214979	rs2943	0.004562
1	SPRTN	57	10000	231473681	231490769	190.415	0.0215978	rs1122131	0.01337
22	POM121L4P	19	10000	21043842	21046009	57.3198	0.0215978	rs5760028	0.005816
3	MRPS22	47	10000	139062860	139075887	169.309	0.0215978	rs1602628	0.007197
7	RHBDD2	26	10000	75508316	75518244	89.6934	0.0215978	rs4728517	0.01247
12	DDX55	85	10000	124086671	124105482	261.63	0.0216978	rs55705511	0.005514
16	AQP8	58	10000	25228284	25240253	198.352	0.0216978	rs77017645	0.009592
3	BPESC1	84	10000	138823026	138844005	215.586	0.0216978	rs770980	0.005142
5	TMCO6	16	10000	140019011	140024989	59.0849	0.0216978	rs12153256	0.0005801
7	MIR6839	6	10000	64139441	64139554	23.2265	0.0216978	rs7804972	0.00992
7	POR	142	10000	75544419	75616173	302.281	0.0216978	rs11769059	0.004211
7	SP4	260	10000	21467688	21554151	599.273	0.0216978	rs17144465	0.0003396
10	ZNF37BP	150	10000	43008960	43048318	498.124	0.0217978	rs1591248	0.01122
12	KLRC2	10	10000	10583205	10588592	25.7064	0.0217978	rs149554896	0.0007753
17	TMC6	82	10000	76108998	76128488	163.411	0.0217978	rs2613520	0.0005426
11	OR6A2	11	10000	6815755	6817139	36.9546	0.0218978	rs521312	0.01386
19	ILF3	67	10000	10764936	10803095	218.178	0.0218978	rs118142475	0.006249
8	PPP3CC	204	10000	22298482	22398657	707.346	0.0218978	rs13271367	0.005375
10	ZNF32	22	10000	44139306	44144326	83.5869	0.0219978	rs3128246	0.0007195
3	FANCD2OS	76	10000	10123003	10149915	331.168	0.0219978	rs113688266	0.007556
12	DHH	13	10000	49483205	49488602	39.8874	0.0220978	rs113015007	0.01151
19	KIRREL2	23	10000	36347809	36358048	91.9336	0.0220978	rs230260	0.01444
1	EXTL1	33	10000	26348270	26362954	106.031	0.0220978	rs150494991	0.005718
5	GLRX	24	10000	95149552	95158577	64.4876	0.0220978	rs3777209	6.589e-07
7	INHBA-AS1	159	10000	41733513	41818976	459.254	0.0220978	rs6463044	0.0006786
6	OR2W1	6	10000	29011989	29012952	30.9794	0.0221978	rs116219461	0.007482
2	FASTKD1	146	10000	170386261	170430431	337.877	0.0222978	rs62171311	0.0005646
4	FRAS1	819	10000	78978723	79465423	1522.81	0.0223978	rs4558894	0.00105
6	MAP7	227	10000	136663418	136871957	749.801	0.0223978	rs746973	0.004385
9	PHF19	87	10000	123617928	123657174	237.96	0.0223978	rs3933327	0.008158
3	LINC01208	93	10000	176321935	176353320	219.059	0.0224978	rs1349838	0.003837
4	FLJ36777	22	10000	7099150	7105103	62.5086	0.0224978	rs56140231	0.0006509
17	SOX9	14	10000	70117160	70122560	52.6008	0.0225977	rs34129640	0.0114
22	CHEK2	146	10000	29083730	29137822	340.091	0.0225977	rs12170705	0.0006198
21	DSCR8	95	10000	39493544	39528605	251.602	0.0227977	rs2000424	0.009043
9	MEGF9	141	10000	123363195	123476765	421.897	0.0227977	rs10984986	0.00571
11	TPCN2	203	10000	68816349	68858072	591.054	0.0228977	rs7124310	5.135e-05
1	PMF1-BGLAP	80	10000	156182778	156213123	270.148	0.0228977	rs887953	0.004796
5	CDKN2AIPNL	16	10000	133737755	133747598	60.3779	0.0228977	rs10463918	0.01271
6	FGFR1OP	232	10000	167412804	167455906	782.551	0.0228977	rs7744664	0.006289
8	ODF1	55	10000	103563847	103573245	170.066	0.0228977	rs62523268	0.003029
15	SH3GL3	418	10000	84116090	84287493	757.251	0.0229977	rs2585054	3.653e-05
19	PNPLA6	157	10000	7599037	7626653	394.906	0.0229977	rs472709	0.002218
19	RGS9BP	22	10000	33166312	33169206	71.5909	0.0229977	rs259291	0.0162
9	TEX10	123	10000	103064356	103115259	373.085	0.0229977	rs10989049	0.002154
14	MDP1	10	10000	24683142	24685276	29.0034	0.0230977	rs10144791	0.009719
17	MIF4GD	11	10000	73262309	73267311	40.0792	0.0230977	rs9890153	0.008675
19	ZNF460	49	10000	57791852	57805436	147.133	0.0230977	rs113946212	0.00868
1	PMF1	79	10000	156182778	156209868	269.086	0.0230977	rs887953	0.004796
3	FANCD2	247	10000	10068112	10143614	954.603	0.0230977	rs73016531	0.002913
6	ABHD16A	39	10000	31654725	31671137	106.093	0.0230977	rs138959590	0.006719
11	TRIM49B	32	10000	49053151	49059529	123.104	0.0231977	rs2727039	0.009513
3	SMIM4	8	10000	52570620	52574586	32.8966	0.0231977	rs62256903	0.01559
17	TEN1	76	10000	73975297	73996667	184.667	0.0232977	rs78829815	0.001877
4	TADA2B	57	10000	7045155	7059677	152.018	0.0232977	rs4689583	0.00122
5	ZBED8	14	10000	159820154	159827060	45.2677	0.0232977	rs10515808	0.0007718
7	ZNF107	117	10000	64126460	64171960	321.8	0.0232977	rs34676383	0.00242
5	LOC102546229	7	10000	133764741	133770738	32.3036	0.0233977	rs6872005	0.008031
5	PCDHA3	457	10000	140180782	140391929	1189.7	0.0233977	rs31874	0.0005757
16	CRNDE	26	10000	54952776	54963101	107.766	0.0235976	rs56854364	0.01876
6	MYO6	312	10000	76458908	76629254	792.494	0.0235976	rs3798433	0.0009152
17	MED11	7	10000	4634722	4636896	22.8994	0.0236976	rs11658971	0.00114
18	LOC729950	116	10000	22208145	22242162	307.094	0.0236976	rs58261749	0.001003
1	INTS7	348	10000	212113740	212209002	893.83	0.0236976	rs3010029	0.001601
5	LEAP2	4	10000	132209357	132210582	15.5589	0.0236976	rs765760	0.008142
9	CYLC2	119	10000	105757592	105780770	353.166	0.0236976	rs150700847	0.005231
15	LOC283693	36	10000	83394649	83408532	91.6193	0.0237976	rs13379712	0.00887
20	LOC728228	13	10000	4173736	4176600	37.1599	0.0237976	rs6107419	0.008612
7	SNX10	261	10000	26331514	26413949	581.141	0.0237976	rs73068436	7.657e-05
8	COL14A1	629	10000	121137346	121384273	1227.48	0.0237976	rs16893916	0.0004576
12	LOC642846	105	10000	9436252	9466684	223.478	0.0238976	rs3898867	0.0003803
17	TEKT1	138	10000	6703299	6735060	381.925	0.0238976	rs144953324	0.001044
3	RBP2	69	10000	139171725	139195352	215.339	0.0238976	rs17560106	0.003322
18	LINC00526	17	10000	5236722	5238028	52.263	0.0239976	rs7242964	0.005129
5	PCDHA7	387	10000	140213968	140391929	1015.4	0.0239976	rs31874	0.0005757
6	TJAP1	71	10000	43445260	43474294	227.571	0.0239976	rs78937406	0.01553
7	PMS2P3	41	10000	75137068	75157453	94.0012	0.0239976	rs112891485	0.003703
4	CXCL8	14	10000	74606222	74609433	65.3773	0.0240976	rs4073	0.0125
22	HORMAD2	208	10000	30476452	30573062	507.63	0.0241976	rs2412973	0.002791
11	KCNJ11	20	10000	17406795	17410878	74.5053	0.0242976	rs5219	4.106e-05
1	LOC339539	94	10000	43323292	43354463	234.51	0.0242976	rs12758096	0.003501
3	ITGB5	413	10000	124481794	124606144	962.153	0.0242976	rs9870507	0.0008817
19	LOC100129083	10	10000	51919159	51920679	28.6307	0.0243976	rs9304711	0.003456
7	SNX8	222	10000	2291404	2354099	483.891	0.0243976	rs11772177	0.0009116
8	FAM135B	821	10000	139142265	139509065	1275.09	0.0244976	rs78108565	0.0004096
5	TMED7	31	10000	114948904	114961876	82.3376	0.0245975	rs9326969	0.0182
8	MROH5	373	10000	142443928	142517330	852.963	0.0245975	rs11167062	0.000416
15	TMEM62	49	10000	43425721	43477341	126.912	0.0246975	rs12912877	0.003754
1	EFCAB2	438	10000	245133170	245288530	1134.77	0.0246975	rs2632551	0.0001898
3	TGM4	190	10000	44916097	44956088	526.084	0.0246975	rs1109412	0.0002268
5	PCDHA4	431	10000	140186658	140391929	1126.58	0.0246975	rs31874	0.0005757
5	PCDHA6	401	10000	140207506	140391929	1054.84	0.0246975	rs31874	0.0005757
6	MOXD1	285	10000	132617193	132722673	633.187	0.0246975	rs9375884	0.001904
8	CLN8	77	10000	1711869	1734736	220.846	0.0246975	rs116948831	0.004362
3	LOC100129550	24	10000	122605359	122611263	77.5861	0.0247975	rs55889467	0.005142
19	INSL3	26	10000	17927321	17932383	77.9158	0.0248975	rs8112208	0.01553
3	SRGAP3	869	10000	9022275	9291369	1402.4	0.0248975	rs2664118	0.001674
6	TPI1P3	6	10000	116359893	116361107	17.6222	0.0248975	rs75881100	0.005117
1	ZNF691	12	10000	43312243	43318146	42.4738	0.0249975	rs10890217	0.004623
5	PCDHA12	306	10000	140254886	140391929	816.391	0.0249975	rs31874	0.0005757
6	HIST1H2BE	6	10000	26184023	26184458	25.8398	0.0249975	rs113979296	0.02584
17	GGNBP2	91	10000	34900736	34946276	255.672	0.0250975	rs192618196	0.008484
19	UBA52	23	10000	18682613	18688270	90.6219	0.0250975	rs4808137	0.01433
1	SMIM12	31	10000	35315962	35325417	70.2451	0.0250975	rs11263953	0.006722
6	DPCR1	42	10000	30908776	30921998	98.5674	0.0250975	rs116071929	0.003134
9	NEK6	245	10000	127019884	127114719	605.464	0.0250975	rs2282086	0.001455
3	IQCJ	440	10000	158787040	158984096	1066.96	0.0251975	rs1449023	4.085e-05
5	UIMC1	357	10000	176332005	176433795	1075.09	0.0251975	rs72813114	0.01182
15	UBE2Q2P2_2	11	10000	83023840	83084341	27.0539	0.0252975	rs117934378	0.0004572
5	EGFLAM-AS4	33	10000	38282370	38291088	98.4294	0.0252975	rs6898887	0.004385
6	CSNK2B	15	10000	31633656	31637847	41.4652	0.0252975	rs114923349	0.006206
11	LOC100506258	190	10000	7458867	7487066	540.548	0.0253975	rs11041393	0.008037
1	RAB3B	174	10000	52373627	52456436	410.266	0.0253975	rs142169762	0.002319
7	MNX1-AS1	23	10000	156803550	156809118	74.6259	0.0253975	rs10224633	0.01031
14	GOLGA5	177	10000	93260575	93306306	518.606	0.0254975	rs17809851	0.003062
1	HAO2-IT1	6	10000	119911568	119912953	22.0624	0.0254975	rs6667203	0.01407
15	FAM154B	60	10000	82555151	82577267	145.898	0.0255974	rs117388641	0.001546
4	MAP9	124	10000	156263811	156298122	378.334	0.0255974	rs41280487	4.27e-05
17	C17orf103	46	10000	21142183	21156578	109.919	0.0256974	rs6902	0.01219
17	SGK494	8	10000	26934981	26941211	22.6562	0.0256974	rs9890687	0.005689
5	PCDHA5	405	10000	140201360	140391929	1066.89	0.0256974	rs31874	0.0005757
12	CAMKK2	192	10000	121675494	121736111	394.876	0.0257974	rs189083626	0.0001356
22	TANGO2	173	10000	20004522	20053449	391.035	0.0257974	rs9605050	0.001771
1	LINC00466	516	10000	63624753	63782901	1048.38	0.0258974	rs2031402	5.406e-05
5	PCDHA1	491	10000	140165720	140391929	1288.16	0.0258974	rs31874	0.0005757
11	IFITM3	10	10000	319672	320914	25.2508	0.0259974	rs28435867	0.00594
14	DDHD1	223	10000	53503457	53620046	628.692	0.0259974	rs17126123	0.001982
12	GPR19	96	10000	12813994	12849121	210.894	0.0260974	rs7309378	0.001149
5	PCDHA13	298	10000	140261853	140391929	796.522	0.0261974	rs31874	0.0005757
1	SHE	37	10000	154451953	154474526	112.766	0.0262974	rs10047079	0.00815
20	PRNP	40	10000	4666796	4682234	109.444	0.0262974	rs6037932	0.006016
22	LOC101929664	142	10000	30404730	30476469	322.997	0.0262974	rs5753008	0.002276
2	TTC21B	169	10000	166729871	166810348	434.879	0.0262974	rs7590559	0.001174
8	LYPLA1	121	10000	54958926	55014577	391.351	0.0262974	rs73681304	0.01277
14	XRCC3	34	10000	104163953	104181823	92.3566	0.0263974	rs3212068	0.006174
15	BLOC1S6	35	10000	45879416	45901909	115.074	0.0263974	rs16945097	0.009285
16	C16orf72	91	10000	9185536	9213555	231.853	0.0263974	rs12149763	0.00844
5	TMED7-TICAM2	96	10000	114914192	114961876	260.584	0.0263974	rs79040588	0.0119
17	TEN1-CDK3	91	10000	73975297	74002080	215.073	0.0264974	rs78829815	0.001877
19	NFKBID	24	10000	36379142	36391552	76.5418	0.0265973	rs62109666	0.008283
5	PCDHA8	380	10000	140220906	140391929	988.738	0.0265973	rs31874	0.0005757
2	XRCC5	232	10000	216974019	217071016	549.42	0.0267973	rs61015928	0.002274
1	LOC100506801	17	10000	21619782	21626362	52.6931	0.0268973	rs1067237	0.005249
5	GAPT	10	10000	57787329	57792185	29.1584	0.0268973	rs1389308	0.008972
6	PLEKHG1	982	10000	150920998	151164799	1784.92	0.0268973	rs2279629	9.33e-05
12	OVCH1-AS1	361	10000	29542226	29640257	884.895	0.0269973	rs117236034	0.0002774
13	GPC6-AS2	111	10000	94470676	94510726	301.927	0.0269973	rs138256559	0.003448
19	NPHS1	67	10000	36316273	36342895	145.287	0.0269973	rs62112227	0.002864
3	RBP1	74	10000	139236275	139258671	178.955	0.0269973	rs893704	0.003662
8	TCEA1	112	10000	54879113	54935016	359.626	0.0269973	rs113406450	0.01044
11	OR2D2	12	10000	6912804	6913731	42.9281	0.0270973	rs1965207	0.01329
1	MDS2	31	10000	23953823	23967056	95.3021	0.0270973	rs1317329	0.01031
10	CAMK2G	92	10000	75572258	75634349	254.582	0.0271973	rs4746152	0.005245
15	ULK4P3_1	4	10000	30395934	30423948	11.7117	0.0271973	rs28398935	0.01273
19	SUPT5H	116	10000	39936185	39967308	309.256	0.0271973	rs4802030	0.006328
11	ELF5	141	10000	34500341	34535347	377.33	0.0272973	rs12420592	0.002314
15	C15orf40	63	10000	83657714	83680393	148.195	0.0272973	rs191347348	0.01858
5	PCDHA10	349	10000	140235467	140391929	906.867	0.0272973	rs31874	0.0005757
12	IL31	11	10000	122656576	122658746	42.7403	0.0273973	rs56719421	0.001598
5	PCDHA11	318	10000	140247097	140391929	840.687	0.0273973	rs31874	0.0005757
12	SLC4A8	279	10000	51785100	51909547	736.257	0.0274973	rs4761971	0.002436
18	DYM	589	10000	46570171	46987079	1206.1	0.0275972	rs3794823	0.0004105
19	KXD1	45	10000	18668571	18680197	145.876	0.0275972	rs7253088	0.01525
6	TMEM63B	101	10000	44095375	44123256	247.518	0.0275972	rs6934989	0.002134
15	FURIN	36	10000	91411821	91426688	98.8462	0.0276972	rs12906125	0.002784
1	COA7	38	10000	53152013	53164038	118.208	0.0276972	rs366309	0.007392
4	PP12613	20	10000	122685739	122687963	63.4768	0.0276972	rs4833772	0.001966
6	LOC100130476	91	10000	138144806	138189370	221.707	0.0276972	rs111453551	0.009067
13	KLHL1	889	10000	70274724	70682625	1502.15	0.0277972	rs73212551	0.001186
14	TTLL5	585	10000	76127550	76421425	1385.61	0.0277972	rs2019207	0.001836
10	VTI1A	828	10000	114206755	114578504	1363.91	0.0278972	rs76880073	0.001413
16	GINS3	42	10000	58426297	58440048	98.9084	0.0279972	rs11648876	0.006639
17	C17orf99	106	10000	76142433	76162364	218.959	0.0279972	rs73375767	0.002612
17	USP36	103	10000	76792964	76836969	252.823	0.0279972	rs3744795	0.0004477
1	DDR2	372	10000	162602227	162750247	833.05	0.0279972	rs57885558	0.001372
5	PCDHA2	473	10000	140174443	140391929	1230.88	0.0279972	rs31874	0.0005757
9	LOC101927575	117	10000	86678357	86709494	231.807	0.0279972	rs12349381	0.002024
4	FGB	36	10000	155484131	155493915	128.42	0.0280972	rs72681226	0.01234
12	RECQL	130	10000	21621843	21654603	294.917	0.0281972	rs76460168	0.007317
15	SCG5	183	10000	32933869	32989298	324.201	0.0281972	rs56182545	0.0002603
16	CDH3	173	10000	68678150	68732957	439.885	0.0281972	rs8061606	0.001367
17	IGFBP4	46	10000	38599675	38613982	123.897	0.0281972	rs10305288	0.004241
3	ZNF619	31	10000	40518603	40531728	106.151	0.0281972	rs114248724	0.005303
3	ZNF621	31	10000	40566368	40581285	79.1608	0.0281972	rs7651929	0.0163
4	UCP1	24	10000	141481049	141489959	77.5442	0.0281972	rs7688743	0.006762
5	CDHR2	201	10000	175969511	176022769	483.294	0.0281972	rs10056130	0.006708
15	LOC100507472	13	10000	101847455	101849509	44.0909	0.0282972	rs11634179	0.01545
4	CNGA1	277	10000	47937993	48014961	761.406	0.0282972	rs17654757	0.001204
7	WDR91	93	10000	134868589	134896316	350.568	0.0282972	rs292600	0.01084
8	ST18	720	10000	53023391	53322439	1345.68	0.0282972	rs6473690	0.001572
1	TDRD10	174	10000	154474694	154520623	543.103	0.0283972	rs4845637	0.005441
3	WDR48	137	10000	39093506	39137881	317.25	0.0283972	rs6763607	0.001794
5	PCDHA9	369	10000	140227356	140391929	949.943	0.0283972	rs31874	0.0005757
1	LOC100506747	53	10000	202955579	202976393	142.829	0.0284972	rs10800893	0.006632
8	DEFA3	2	10000	6873390	6875816	6.93751	0.0284972	rs71239273	0.01793
5	IL4	20	10000	132009677	132018370	76.3915	0.0285971	rs2227284	0.007675
15	SEMA4B	171	10000	90728151	90772892	415.137	0.0286971	rs11633877	0.002484
1	LRRC8C	177	10000	90098643	90185094	504.546	0.0287971	rs61798866	0.003013
2	ALS2CR12	184	10000	202152993	202222121	467.73	0.0287971	rs2110687	0.006467
6	CNR1	65	10000	88849584	88875767	131.693	0.0287971	rs806377	0.002398
15	CLPX	66	10000	65442783	65477563	210.466	0.0288971	rs113354543	0.00751
21	C21orf67	32	10000	46353198	46359828	102.273	0.0288971	rs11088970	0.009662
17	SLC25A19	66	10000	73269060	73285530	200.539	0.0289971	rs7222784	0.007232
11	PC	218	10000	66615996	66725847	479.082	0.0290971	rs75168714	0.0178
1	BRINP2	207	10000	177140632	177251558	457.947	0.0290971	rs6683060	0.006716
7	AKR1B15	109	10000	134233848	134264592	282.407	0.0290971	rs10271160	0.002378
11	LOC644656	6	10000	9481102	9482245	27.9325	0.0291971	rs11042363	0.0207
1	XKR8	18	10000	28286503	28294604	43.2218	0.0291971	rs4373781	0.003665
5	LOC101929645	51	10000	29065350	29073330	187.5	0.0291971	rs160305	0.008489
5	SNORA13	5	10000	111497181	111497314	22.3298	0.0291971	rs73787782	0.0195
6	SAMD3	476	10000	130465446	130686570	1002.84	0.0291971	rs298946	0.002621
8	LRP12	190	10000	105501458	105601252	446.725	0.0291971	rs13279448	0.005968
3	CLDN16	84	10000	190105660	190129932	217.019	0.0292971	rs3774011	0.01053
5	FAM173B	158	10000	10225619	10250021	344.237	0.0293971	rs2578632	0.004105
3	CIDECP	39	10000	10059236	10067820	142.538	0.0294971	rs73030540	0.005692
12	SFSWAP	207	10000	132195631	132284283	481.45	0.029597	rs113721561	0.0008691
6	HIST1H2AH	5	10000	27114860	27115341	17.7357	0.029597	rs73384391	0.005063
9	DDX31	173	10000	135469675	135545788	399.989	0.029597	rs551391	0.002708
12	COPS7A	34	10000	6833149	6841041	100.696	0.029797	rs2178692	0.007095
19	MAMSTR	23	10000	49216254	49222976	72.5018	0.029797	rs33988101	0.006797
2	REEP1	429	10000	86441119	86565206	1117.74	0.029797	rs115175291	0.01043
19	HMG20B	13	10000	3572942	3579081	28.9966	0.029897	rs10402774	0.005075
19	USP29	49	10000	57631508	57643293	139.292	0.029897	rs78534679	0.001339
6	FKBP5	297	10000	35541361	35696360	677.852	0.029897	rs7745324	0.001243
19	OLFM2	243	10000	9964393	10047070	558.705	0.029997	rs7256846	0.005077
4	RNF4	138	10000	2470794	2517586	307.861	0.029997	rs2269488	0.0003132
4	SPATA4	42	10000	177105724	177116822	104.386	0.030097	rs4276243	0.006687
10	TYSND1	43	10000	71897736	71906496	112.435	0.030197	rs12570358	0.001328
20	TOP1	167	10000	39657461	39753126	355.574	0.030197	rs4314052	0.002189
5	HMHB1	26	10000	143191725	143200284	65.6762	0.030197	rs3792815	0.003364
11	PAX6	54	10000	31806339	31839509	163.191	0.030497	rs1806156	0.02009
16	IRX5	13	10000	54965110	54968395	45.057	0.030497	rs1133610	0.02049
21	LOC101928398	19	10000	40229462	40230786	67.8662	0.030497	rs455328	0.01384
10	MAPK8	285	10000	49514681	49647402	673.033	0.0305969	rs118135078	0.003282
20	LKAAEAR1	5	10000	62714732	62715712	20.505	0.0305969	rs6090043	0.00991
20	LOC100506384	14	10000	58201518	58203344	54.6514	0.0305969	rs6064818	0.004303
4	WWC2-AS2	3	10000	184018173	184020352	8.85281	0.0305969	rs142302715	0.01851
14	SPTSSA	110	10000	34902143	34931468	302.618	0.0306969	rs17523212	0.0005087
19	ATP1A3	28	10000	42470733	42498428	59.6505	0.0306969	rs8107107	0.01358
22	RFPL2	66	10000	32586421	32600718	177.382	0.0306969	rs136487	0.0112
6	NCR3	22	10000	31556659	31560762	50.1241	0.0306969	rs148533164	0.0007001
6	TCP10L2	54	10000	167584080	167596396	101.762	0.0306969	rs116322891	0.002617
11	TRIM21	39	10000	4406126	4414926	93.8787	0.0308969	rs915956	0.008319
14	NOVA1	266	10000	26915088	27066960	762.349	0.0308969	rs17111336	7.837e-05
15	HOMER2	248	10000	83517728	83621476	567.607	0.0308969	rs75672102	0.007995
19	PLK5	91	10000	1524072	1535455	210.633	0.0308969	rs11878806	0.00669
12	NEDD1	95	10000	97301000	97347469	277.175	0.0309969	rs10860104	0.01014
4	ARHGAP24	723	10000	86396283	86923823	1132.42	0.0309969	rs7684540	0.001002
11	CTSF	19	10000	66330934	66336047	63.4941	0.0310969	rs618838	0.003992
8	DEFA1_3	2	10000	6873390	6875823	6.93751	0.0310969	rs71239273	0.01793
10	GLUD1	107	10000	88809958	88854776	255.035	0.0311969	rs9420434	0.002265
11	SYVN1	12	10000	64894750	64902003	35.6671	0.0311969	rs10088	0.003943
1	MRPL55	2	10000	228294379	228297013	9.21441	0.0311969	rs822739	0.01433
19	LINGO3	76	10000	2289773	2308156	168.163	0.0312969	rs11671999	0.001852
14	LOC100506476	43	10000	74254062	74270331	98.9338	0.0313969	rs12895288	0.02592
1	PARK7	66	10000	8021713	8045342	180.953	0.0313969	rs60094536	0.005988
3	BTLA	55	10000	112182812	112218408	163.658	0.0313969	rs1386895	0.001613
1	RAB42	8	10000	28918711	28921088	19.3369	0.0314969	rs144161680	0.022
6	FGD2	76	10000	36973422	36996845	153.451	0.0314969	rs1724088	0.001335
6	SYNGAP1	64	10000	33387846	33421466	144.227	0.0314969	rs453590	0.0004373
11	TRIM64C	21	10000	49075265	49080664	63.6617	0.0315968	rs2851537	0.007401
2	HDLBP	212	10000	242166681	242255115	505.001	0.0315968	rs62186363	0.003979
3	EFCAB12	68	10000	129120163	129147494	212.31	0.0315968	rs4429625	0.004763
3	ZCWPW2	192	10000	28431986	28566632	497.75	0.0315968	rs13083313	0.003384
7	CDC14C	23	10000	48964156	48967049	72.1856	0.0315968	rs10259692	0.01519
5	CHD1	164	10000	98190907	98262238	405.237	0.0316968	rs161939	0.005806
17	PLD2	64	10000	4710395	4726727	136.438	0.0317968	rs9635705	0.002179
7	TFPI2	29	10000	93514708	93520303	102.074	0.0317968	rs76645328	0.01975
9	GAS2L1P2	18	10000	99837952	99844227	48.8474	0.0317968	rs7867279	0.01526
17	MYO1C	118	10000	1367479	1396001	206.735	0.0318968	rs2302458	0.001315
6	FOXO3	192	10000	108881025	109005971	435.331	0.0318968	rs9386735	0.004824
4	NFXL1	178	10000	47849249	47916684	461.184	0.0319968	rs58026341	0.001751
5	CDH18	934	10000	19473154	20575982	1279.75	0.0319968	rs1976827	0.0006145
7	NUDT1	57	10000	2281856	2290780	131.39	0.0319968	rs10230928	0.0004248
9	LOC100129722	18	10000	140144670	140147949	63.9211	0.0319968	rs28376526	0.004749
12	APOLD1	211	10000	12878850	12944399	364.255	0.0320968	rs10845619	0.001899
20	LOC101929010	59	10000	1614153	1629119	137.27	0.0320968	rs6034239	0.002793
5	EPB41L4A-AS1	12	10000	111496222	111498198	43.5854	0.0320968	rs73787782	0.0195
11	TMEM218	70	10000	124964265	124981659	155.786	0.0321968	rs2155663	0.01183
14	ARHGAP5	73	10000	32546494	32628934	122.182	0.0321968	rs75207985	0.0001616
6	TNFAIP3	35	10000	138188324	138204451	100.158	0.0321968	rs7750604	0.01056
3	CSRNP1	33	10000	39183341	39195102	78.6617	0.0322968	rs784518	0.002573
22	CABP7	43	10000	30116343	30127820	101.574	0.0324968	rs144722150	0.002991
5	LOC101927023	83	10000	111563979	111593006	200.373	0.0325967	rs12186685	0.005961
6	ERVFRD-1	49	10000	11102721	11112071	131.056	0.0325967	rs77539083	0.00587
9	LHX3	26	10000	139088095	139096955	63.7735	0.0325967	rs1886296	0.008702
5	NSUN2	159	10000	6599351	6633473	394.323	0.0326967	rs62348980	0.001385
15	LRRC57	12	10000	42834719	42841002	32.8697	0.0327967	rs8042618	0.006336
1	SZRD1	67	10000	16693524	16724643	195.177	0.0327967	rs113719246	0.02002
17	PIK3R6	137	10000	8706040	8770994	303.772	0.0328967	rs16957648	5.597e-05
2	ANKZF1	26	10000	220094478	220101391	76.2196	0.0328967	rs56927225	0.01481
8	DCAF4L2	8	10000	88882970	88886296	20.1153	0.0328967	rs71526908	0.0222
10	GSTO2	56	10000	106028630	106059176	134.908	0.0330967	rs568526	0.007954
19	ILF3-AS1	16	10000	10762537	10764548	57.5654	0.0330967	rs143985646	0.006491
6	SRSF3	48	10000	36562089	36572244	153.342	0.0331967	rs183477669	0.01782
9	SDCCAG3	77	10000	139296373	139305054	167.609	0.0331967	rs73566911	0.009888
6	HIST1H1D	11	10000	26234439	26235216	43.769	0.0332967	rs10484436	0.01539
10	MIR4482	6	10000	106028093	106028163	26.0734	0.0333967	rs1147611	0.01352
12	MRPL51	22	10000	6601315	6602471	92.9105	0.0333967	rs12580729	0.01661
22	INPP5J	29	10000	31518908	31530683	72.1395	0.0333967	rs144190644	0.007559
3	TWF2	31	10000	52262625	52273183	76.7569	0.0333967	rs58879205	0.009935
9	GPR107	266	10000	132815984	132902448	580.916	0.0333967	rs191978717	0.001728
9	KCNT1	396	10000	138594030	138684993	731.975	0.0333967	rs10858163	0.001275
10	NUTM2B	2	10000	81462982	81472513	8.73153	0.0334967	rs4979872	0.01826
17	ATP5H	34	10000	73034954	73043074	81.8753	0.0334967	rs55803711	0.006973
16	MIR548D2	195	10000	22729602	22803362	349.19	0.0335966	rs1895495	0.001169
1	DDX59	80	10000	200613164	200639126	198.889	0.0335966	rs6665604	0.007901
19	DAND5	19	10000	13080431	13085567	37.9868	0.0336966	rs112524225	0.02152
22	MCHR1	10	10000	41075181	41078818	34.84	0.0336966	rs133072	0.003949
2	2017-09-02	99	10000	242254601	242293441	226.495	0.0336966	rs4234100	0.004184
17	CCDC144A	124	10000	16593638	16678311	276.173	0.0337966	rs3101956	0.007969
17	PIK3R5	228	10000	8782232	8869029	424.453	0.0337966	rs72807989	0.001956
20	ZNFX1	99	10000	47862438	47894756	279.565	0.0337966	rs238212	0.007787
11	RNASEH2C	11	10000	65485143	65488409	33.8255	0.0338966	rs2510030	0.0121
13	MTRF1	134	10000	41790515	41837713	373.839	0.0338966	rs2026469	0.003909
16	MIR548AA2	195	10000	22729602	22803363	349.19	0.0338966	rs1895495	0.001169
5	KIF3A	102	10000	132028322	132073265	325.639	0.0338966	rs2897442	0.01356
2	VAMP5	32	10000	85811530	85820511	79.38	0.0339966	rs1562322	0.004159
3	BCHE	185	10000	165490691	165555253	441.657	0.0339966	rs4639017	0.00145
1	LOC149373	23	10000	231319844	231323373	58.2263	0.0341966	rs16853927	0.0077
4	TMEM155	27	10000	122680084	122686340	79.2656	0.0341966	rs13108419	0.01186
16	MPG	47	10000	127017	135850	109.836	0.0342966	rs2541633	0.002207
5	SLC35A4	13	10000	139944419	139948683	37.4338	0.0342966	rs171632	0.01016
13	DNAJC15	218	10000	43597361	43683306	626.774	0.0343966	rs7327999	0.001448
15	HDDC3	11	10000	91474147	91475799	37.4912	0.0343966	rs12902179	0.02151
17	DHRS11	25	10000	34948225	34957233	73.7608	0.0343966	rs1005552	0.01449
2	LRRFIP1	638	10000	238536223	238690290	1238.48	0.0343966	rs2304434	0.003137
6	SLC29A1	25	10000	44187241	44201888	49.6565	0.0343966	rs11752118	0.002798
15	ACAN	261	10000	89346673	89418585	488.222	0.0344966	rs4932434	0.002196
3	POLQ	244	10000	121150272	121264853	622.252	0.0344966	rs73193618	0.00218
6	RNF182	127	10000	13924676	13980240	314.441	0.0344966	rs62385925	0.002643
7	ANLN	211	10000	36429414	36493401	432.035	0.0345965	rs6964685	0.002104
1	TNNT2	89	10000	201328135	201346828	225.693	0.0346965	rs45509695	0.00639
12	RNU6-19P_12	392	10000	11944823	12079107	646.386	0.0347965	rs1058028	0.0003914
4	UBE2K	271	10000	39699663	39784410	654.213	0.0347965	rs181721741	0.0008165
11	CD59	105	10000	33724555	33758025	229.499	0.0348965	rs3181269	0.001614
3	LINC00852	3	10000	10326102	10327430	10.9504	0.0348965	rs35684	0.01922
10	DNAJB12	72	10000	74092587	74114907	264.544	0.0349965	rs142855784	0.01173
16	ZKSCAN2	55	10000	25247321	25268855	153.407	0.0349965	rs4787310	0.006174
2	COL6A3	243	10000	238232654	238322850	458.632	0.0349965	rs11677456	0.0004813
11	HYLS1	47	10000	125753508	125770541	128.481	0.0350965	rs499104	0.002774
9	RNF224	10	10000	140122017	140124090	29.8582	0.0350965	rs72763301	0.02129
5	LMAN2	43	10000	176758562	176778885	120.764	0.0351965	rs4976685	0.006767
7	HDAC9	820	10000	18126571	19036992	1061.98	0.0352965	rs7788833	7.764e-06
11	PATE2	15	10000	125646027	125648714	44.3698	0.0353965	rs548597	0.02601
11	VPS51	38	10000	64863586	64879332	90.4976	0.0353965	rs1196052	0.0004388
16	SNN	46	10000	11762288	11773015	138.089	0.0353965	rs8191293	0.007811
22	CYP2D7P	39	10000	42536213	42540575	102.795	0.0353965	rs56088027	0.01002
8	DEFA1B_3	2	10000	6873390	6875823	6.93751	0.0353965	rs71239273	0.01793
5	FBLL1	7	10000	167956581	167957639	23.4359	0.0354965	rs7446039	0.008391
13	MIR548F5	926	10000	36048405	36515382	1362.55	0.0355964	rs35094239	0.002051
19	C19orf12	62	10000	30189792	30206696	140.107	0.0355964	rs2162933	0.001724
2	TRAPPC12	315	10000	3383445	3483342	666.352	0.0355964	rs62120544	0.0001281
19	PPP2R1A	146	10000	52693054	52729678	338.878	0.0357964	rs147863370	0.001217
1	WDR26	90	10000	224572844	224622001	287.922	0.0357964	rs72758329	0.01011
20	ISM1	340	10000	13202417	13281297	642.258	0.0357964	rs58445178	0.003901
4	GAK	385	10000	843064	926178	747.856	0.0357964	rs55728587	0.003863
5	SRA1	15	10000	139929651	139937678	43.0129	0.0357964	rs801459	0.001386
7	TRRAP	296	10000	98476112	98610866	715.54	0.0357964	rs7779243	0.002491
13	RB1	267	10000	48877882	49056026	592.046	0.0358964	rs3092899	0.0002896
7	IL6	20	10000	22766765	22771621	52.4829	0.0358964	rs2069832	0.01319
16	CCDC113	144	10000	58283839	58317734	391.307	0.0359964	rs57061478	0.001032
22	SELM	15	10000	31500762	31503551	45.3248	0.0359964	rs12167220	0.004353
14	LOC100506700	32	10000	81908330	81916501	110.156	0.0360964	rs112676365	0.01458
16	SLC5A2	13	10000	31494438	31502091	33.2932	0.0360964	rs117708913	0.02591
1	BPNT1	78	10000	220230823	220263195	162.744	0.0360964	rs12757995	0.01349
11	RAB38	258	10000	87846414	87908635	578.198	0.0361964	rs11607857	0.006545
19	DLL3	34	10000	39989556	39999121	108.343	0.0361964	rs10412931	0.01322
2	TMEM237	45	10000	202484906	202508252	99.8232	0.0361964	rs7607835	0.01082
5	TICAM2	50	10000	114914192	114938176	128.765	0.0361964	rs79040588	0.0119
10	CPN1	115	10000	101802064	101841642	265.966	0.0362964	rs61751507	0.004522
12	NTN4	524	10000	96051582	96184536	990.113	0.0362964	rs7308791	0.0005051
16	LOC101927272	4	10000	50702765	50705550	10.0845	0.0363964	rs77642870	0.03712
17	TUSC5	177	10000	1182956	1204281	344.2	0.0363964	rs9903565	0.00109
19	POU2F2	41	10000	42590261	42636625	103.734	0.0363964	rs145061137	0.01319
3	CCDC58	71	10000	122078435	122102074	160.244	0.0363964	rs6771201	0.004652
6	LOC285847	24	10000	35694538	35704724	59.8489	0.0363964	rs2766536	0.005665
7	EPHA1	45	10000	143088204	143105985	95.8673	0.0363964	rs11762334	7.164e-05
20	IDH3B	18	10000	2639040	2644865	60.0641	0.0365963	rs11699380	0.01017
4	BBS7	75	10000	122745483	122791652	196.571	0.0365963	rs1507996	0.005126
9	GARNL3	254	10000	130025940	130155828	585.266	0.0365963	rs10987600	0.002775
1	LSM10	31	10000	36859030	36863493	103.939	0.0366963	rs4652910	0.02047
4	LCORL	425	10000	17844838	18023483	1169.42	0.0366963	rs7684221	0.001688
6	AKAP12	505	10000	151561133	151679694	854.58	0.0366963	rs12205348	0.005064
9	PSMD5	43	10000	123578331	123605299	116.995	0.0366963	rs12684934	0.006105
16	C16orf59	7	10000	2510114	2514964	15.5572	0.0367963	rs62621760	0.009884
17	MRPS23	37	10000	55916286	55927433	79.35	0.0367963	rs187922701	0.007231
17	PLEKHH3	15	10000	40819931	40829048	40.6751	0.0368963	rs8071056	0.001816
1	NENF	50	10000	212606228	212619721	130.056	0.0368963	rs527840	0.004875
3	WDR82	48	10000	52288437	52312659	125.485	0.0369963	rs144571993	0.02655
8	GOT1L1	13	10000	37791799	37797647	36.2663	0.0369963	rs4956531	0.01698
3	BSN-AS2	8	10000	49586738	49591799	27.3696	0.0370963	rs11130206	0.0324
1	PADI6	185	10000	17698690	17728195	458.588	0.0371963	rs942459	0.004218
13	ALG5	102	10000	37523907	37573504	242.115	0.0372963	rs191155950	0.003686
17	TMEM11	47	10000	21101262	21117908	111.093	0.0372963	rs73982534	0.0103
3	IQCJ-SCHIP1	657	10000	158787040	159615155	910.12	0.0372963	rs1449023	4.085e-05
6	GTPBP2	18	10000	43588217	43596983	52.2746	0.0373963	rs113410952	0.01153
6	TULP1	58	10000	35465650	35480679	136.451	0.0373963	rs140338175	0.007873
15	ASB9P1	10	10000	93338713	93340338	28.9288	0.0374963	rs74698123	0.01469
22	GAS2L1	17	10000	29702984	29708778	40.5992	0.0374963	rs74879864	0.004314
1	RSG1	19	10000	16558181	16563659	50.9922	0.0375962	rs138105639	0.002513
5	BTF3	30	10000	72794249	72801448	113.048	0.0375962	rs819564	0.01455
13	LINC00462	11	10000	49151109	49155037	25.697	0.0376962	rs3751380	0.006175
15	CCNDBP1	16	10000	43477465	43489375	40.0687	0.0376962	rs17778356	0.03042
12	GTF2H3	84	10000	124118285	124147151	213.844	0.0378962	rs34996665	0.0007457
2	CYP1B1	25	10000	38294745	38303323	68.289	0.0378962	rs162561	0.01079
2	THNSL2	59	10000	88469813	88486156	122.408	0.0378962	rs7569216	0.0007452
3	NUDT16P1	37	10000	131080688	131083966	137.956	0.0378962	rs11923500	0.01718
3	PPM1M	9	10000	52279808	52284615	34.2019	0.0378962	rs73088773	0.02939
20	PCIF1	28	10000	44563316	44576662	57.9674	0.0379962	rs3848715	0.02542
5	LIFR	189	10000	38475064	38595507	423.002	0.0379962	rs35853268	0.002271
14	PTGR2	148	10000	74318533	74352168	417.776	0.0380962	rs12897095	0.0006549
16	PRSS54	83	10000	58313900	58328951	258.597	0.0380962	rs7194328	0.006448
1	ZFYVE9	263	10000	52607765	52812358	623.574	0.0380962	rs1288706	0.0002994
8	MTUS1	912	10000	17501302	17658426	1592.51	0.0380962	rs66834522	0.0002008
17	TOP2A	49	10000	38544772	38574202	146.15	0.0381962	rs16965774	0.02082
1	CASQ1	24	10000	160160284	160171676	54.6107	0.0381962	rs74337382	0.008822
6	CYP39A1	286	10000	46517316	46620567	651.67	0.0381962	rs9472797	0.0005763
7	FKBP9	184	10000	32997015	33046543	336.492	0.0381962	rs6945858	4.098e-05
9	C9orf24	40	10000	34379016	34397849	92.4011	0.0381962	rs10119084	0.001447
12	MED13L	536	10000	116396380	116714991	1079.65	0.0382962	rs7967006	0.002338
16	RFWD3	180	10000	74655296	74700779	410.786	0.0382962	rs9923145	0.003207
1	VCAM1	47	10000	101185195	101204601	87.7228	0.0382962	rs4584412	0.005028
3	MAGI1-AS1	98	10000	65879490	65910972	210.452	0.0382962	rs2055170	0.0005993
6	ENPP1	239	10000	132129155	132216295	487.365	0.0382962	rs56181787	0.005375
10	OLAH	119	10000	15085894	15115851	241.539	0.0383962	rs34489739	0.00185
16	KIAA0513	338	10000	85061356	85127828	705.588	0.0383962	rs2875937	0.004484
4	MMRN1	152	10000	90816051	90875780	350.615	0.0384962	rs75943295	0.001572
8	ZNF705D	10	10000	11946846	11973025	20.6395	0.0384962	rs189543315	0.001171
6	TBC1D32	413	10000	121400639	121655646	836.643	0.0385961	rs1290679	0.003881
6	UST	688	10000	149068270	149398126	1021.26	0.0385961	rs13211473	0.0001157
7	NDUFA5	154	10000	123177051	123241705	360.462	0.0385961	rs34731479	0.001879
3	PARP3	14	10000	51976360	51982883	43.7084	0.0386961	rs323868	0.007114
1	GNAT2	24	10000	110145888	110155705	51.8053	0.0387961	rs2304355	0.00498
20	LOC101929225	54	10000	5971440	5986467	118.895	0.0387961	rs16991638	0.003869
10	TSPAN15	246	10000	71211225	71267423	643.146	0.0388961	rs112843485	0.001974
11	IGSF9B	148	10000	133778519	133826649	294.738	0.0388961	rs4936213	0.001098
13	LINC00400	163	10000	43687300	43733602	291.909	0.0388961	rs2657107	0.003506
1	OR2T34	6	10000	248737101	248738058	15.9176	0.0388961	rs184830249	0.01764
20	LPIN3	62	10000	39969559	39989222	134.709	0.0388961	rs74466149	0.0008081
22	SRRD	23	10000	26879849	26887904	54.9678	0.0388961	rs5752334	0.008161
12	SHMT2	5	10000	57623355	57628718	12.9658	0.0389961	rs2229717	0.004775
14	MARK3	307	10000	103851700	103970166	828.286	0.0389961	rs67918072	0.003889
6	RPS6KA2-IT1	34	10000	166874150	166878871	89.9173	0.0389961	rs2235287	0.003138
11	TM7SF2	16	10000	64879325	64883707	51.0066	0.0390961	rs3896078	0.0009412
19	GRIK5	50	10000	42502467	42569957	114.79	0.0390961	rs899661	0.007096
1	CNIH4	46	10000	224544512	224567153	138.497	0.0390961	rs12724850	0.009578
1	MIR4742	16	10000	224585928	224586013	68.2038	0.0390961	rs68037178	0.03268
14	SLC25A47	25	10000	100789678	100796715	63.028	0.0391961	rs35852289	0.00739
1	TAF1A	80	10000	222731243	222763275	202.12	0.0391961	rs4846767	0.0008492
8	GDF6	41	10000	97154557	97173020	91.2223	0.0391961	rs2440201	0.002914
14	COQ6	61	10000	74416636	74429813	153.809	0.0394961	rs12880050	0.003451
5	ANKRA2	51	10000	72848024	72861511	135.799	0.0394961	rs168223	0.001192
5	SNX24	557	10000	122181159	122344902	1391.26	0.0394961	rs41500644	0.001696
5	TRIM36	147	10000	114460458	114516243	339.316	0.0394961	rs45562940	0.003162
10	LINC00856	17	10000	80008381	80012402	44.4758	0.039596	rs7909025	0.001689
19	PSG11	90	10000	43511808	43530631	279.383	0.039596	rs145669891	0.007464
6	OR2J3	12	10000	29079586	29080661	32.5831	0.039596	rs114315692	0.005554
17	SPAG5-AS1	19	10000	26926150	26944395	36.147	0.039696	rs9890687	0.005689
6	SCGN	171	10000	25652428	25702008	341.669	0.039696	rs9461192	0.007675
8	ERICH5	91	10000	99076749	99105838	163.36	0.039696	rs13263943	0.002146
13	EXOSC8	24	10000	37574677	37583751	81.4837	0.039796	rs9603126	0.0214
20	NPBWR2	7	10000	62737182	62738184	21.4228	0.039796	rs13036542	0.004418
12	C12orf79	469	10000	92378751	92536447	763.965	0.039896	rs11106438	0.002183
19	LDLR	182	10000	11200037	11244505	384.05	0.039896	rs17242381	0.0006853
1	LOC100506161	13	10000	222763261	222765975	38.5682	0.039896	rs17511318	0.007028
20	FAM65C	371	10000	49202644	49308067	681.688	0.039896	rs2245361	0.002789
11	LOC101927204	26	10000	58901445	58910281	77.9973	0.039996	rs10792220	0.02899
11	OR52R1	9	10000	4824662	4825610	32.8825	0.039996	rs6578533	0.01624
16	TRAPPC2L	28	10000	88923505	88927520	81.6758	0.039996	rs78088348	0.02374
1	GSTM3	17	10000	110276553	110283660	47.42	0.039996	rs1927328	0.01509
4	AFM	60	10000	74347461	74369718	148.909	0.039996	rs1894292	0.006827
14	RNASE3	9	10000	21359561	21360507	32.0375	0.040096	rs2281643	0.01124
18	LOC101927900	72	10000	37646249	37679197	201.349	0.040096	rs180987594	0.0005288
5	ZFR	254	10000	32354455	32444844	569.258	0.040096	rs10461912	0.003676
11	ANKK1	48	10000	113258512	113271140	123.851	0.040196	rs2734848	0.005208
2	KLHL41	36	10000	170366211	170382772	70.4491	0.040196	rs12692912	0.003618
9	GPSM1_2	39	10000	139247508	139254057	89.9203	0.040196	rs28642213	0.006524
17	EVPLL	42	10000	18281078	18292960	112.494	0.040296	rs7222335	0.01779
1	CRNN	20	10000	152381718	152386750	63.5817	0.040296	rs7521839	0.008829
6	HECA	136	10000	139456248	139501946	344.219	0.040296	rs13195460	0.01741
3	NT5DC2	31	10000	52558384	52569093	89.8815	0.040496	rs7636227	0.02765
6	GPX6	49	10000	28471072	28483570	109.01	0.040496	rs115458587	0.009247
6	LRRC73	13	10000	43474702	43478081	42.4513	0.040496	rs111598444	0.01702
13	ALOX5AP	222	10000	31287614	31338565	468.728	0.0405959	rs9671125	0.0001848
16	NFATC2IP	28	10000	28962317	28977767	71.5516	0.0405959	rs113458503	0.006472
20	HAO1	177	10000	7863630	7921093	351.612	0.0405959	rs2235247	0.009009
4	TLR6	160	10000	38825328	38858438	415.584	0.0406959	rs55930442	0.0008767
3	CIDEC	36	10000	9908393	9921938	93.4641	0.0407959	rs708570	0.002792
19	LINC00905	41	10000	16144522	16152945	95.2058	0.0409959	rs7508161	0.004447
3	TMEM44-AS1	34	10000	194304996	194311561	80.8565	0.0409959	rs6774988	0.01117
16	TFAP4	28	10000	4307186	4323001	82.4477	0.0410959	rs251731	0.01546
1	ERICH3	172	10000	75033794	75139422	388.993	0.0410959	rs75880044	0.003803
3	DPH3	37	10000	16298567	16306496	100.602	0.0411959	rs144133536	0.007638
6	OR11A1	11	10000	29393280	29395509	29.8153	0.0411959	rs115625066	0.005589
7	AASS	143	10000	121713597	121784344	313.682	0.0411959	rs10488107	0.0158
8	ENTPD4	71	10000	23286664	23315244	159.393	0.0411959	rs35664894	0.01194
2	KCNK3	101	10000	26915580	26954066	228.479	0.0412959	rs75029476	0.007886
7	ASB15	76	10000	123241920	123277934	160.99	0.0412959	rs116639146	0.001142
17	EIF4A1	20	10000	7476023	7482324	49.3462	0.0413959	rs78553499	0.01069
8	LOC100505718	695	10000	69824037	70016425	1137.01	0.0413959	rs10093389	0.002128
21	LINC00307	13	10000	31581468	31584101	29.063	0.0414959	rs694984	0.006232
7	MAFK	50	10000	1570367	1582679	143.241	0.0414959	rs150069281	0.002621
15	CIB1	138	10000	90773476	90808991	375.185	0.0415958	rs62022286	0.0005083
2	CPS1	531	10000	211342405	211543831	1036.22	0.0415958	rs185564920	0.001717
10	CTAGE7P	8	10000	131904272	131907101	24.147	0.0416958	rs55721924	0.04151
5	IRX1	19	10000	3596167	3601517	49.6929	0.0416958	rs3749631	0.008428
7	ZSCAN21	22	10000	99647416	99662663	66.2033	0.0416958	rs113479612	0.01611
10	PLEKHA1	160	10000	124134093	124191871	369.118	0.0417958	rs117811194	0.001157
13	LINC00410	139	10000	91543207	91578851	335.868	0.0418958	rs7321153	0.0003655
16	LOC100507501	33	10000	4295825	4303790	86.5385	0.0418958	rs67770272	0.009049
6	PLA2G7	57	10000	46672052	46703430	129.939	0.0418958	rs1421371	0.01234
1	GJC2	21	10000	228337414	228347527	59.37	0.0419958	rs11580599	0.02295
2	BIRC6	650	10000	32582095	32843965	1402.97	0.0419958	rs144494157	0.001027
9	PPP3R2	14	10000	104353896	104357283	32.7062	0.0419958	rs7860390	0.001076
11	MS4A4A	69	10000	60048013	60076445	148.58	0.0420958	rs115739426	0.005286
15	FRMD5	489	10000	44162958	44487492	1094.21	0.0420958	rs10459588	0.007353
17	RGS9	310	10000	63133455	63223821	651.138	0.0420958	rs12450836	0.004889
6	ANKRD66	29	10000	46714653	46726954	70.2209	0.0420958	rs190323771	0.0007649
6	KAAG1	4	10000	24357130	24358512	11.2556	0.0420958	rs188467981	0.04343
10	GSTO1	22	10000	106013951	106027222	54.1636	0.0421958	rs1147611	0.01352
2	CDK15	226	10000	202671151	202760273	390.202	0.0421958	rs6742520	0.0008538
3	FOXP1	700	10000	71003864	71633140	954.122	0.0421958	rs7616330	9.974e-05
11	CCDC82	98	10000	96085928	96123083	214.748	0.0422958	rs141450223	0.0005202
15	APH1B	79	10000	63569748	63601325	162.851	0.0422958	rs35558463	0.006823
1	ST6GALNAC3	994	10000	76540388	77096669	1394.65	0.0422958	rs172714	0.0004159
1	TOMM40L	12	10000	161195728	161200536	35.0132	0.0422958	rs9725457	0.03867
2	CLIP4	211	10000	29320541	29406679	442.001	0.0422958	rs72790253	0.002951
10	PTPRE	727	10000	129705324	129884164	1085.87	0.0423958	rs2298197	0.001685
19	POLD1	86	10000	50887579	50921275	230.49	0.0423958	rs1726801	0.01369
9	TRAF1	104	10000	123664670	123691451	266.091	0.0423958	rs7025182	0.02043
1	GABPB2	136	10000	151043079	151091007	290.401	0.0424958	rs12093277	0.006677
10	PTPN20B_1	6	10000	46550122	46641003	16.0781	0.0425957	rs184345577	0.02474
10	LINC00264	21	10000	26878793	26883251	49.6992	0.0426957	rs17529585	0.01108
12	OSBPL8	385	10000	76745577	76953589	938.561	0.0426957	rs118142812	0.002682
3	KCNMB3	141	10000	178957536	178984838	305.035	0.0426957	rs6799756	0.001009
9	GNG10	45	10000	114423850	114432526	113.259	0.0426957	rs10981001	0.001608
22	CRYBB3	33	10000	25595816	25603326	64.8112	0.0428957	rs191142822	0.001859
19	LOC100505622	14	10000	42636780	42641251	55.7813	0.0429957	rs8107737	0.02951
1	ARF1	30	10000	228270360	228286913	75.3672	0.0429957	rs10916265	0.003559
1	BATF3	51	10000	212859758	212873327	106.162	0.0429957	rs75301185	0.0002338
2	LOC644838	301	10000	67350488	67442451	621.764	0.0429957	rs11682028	0.002175
7	HILPDA	10	10000	128095883	128098472	25.6685	0.0429957	rs149990034	0.003504
12	FIGNL2	48	10000	52211675	52225701	107.256	0.0430957	rs186231	0.005401
18	POTEC	71	10000	14511736	14543599	154.563	0.0431957	rs184533635	0.003859
6	B3GAT2	281	10000	71571068	71666788	495.765	0.0431957	rs6455383	0.0004914
10	SLC18A2	125	10000	119000583	119038941	237.699	0.0432957	rs363230	0.0004628
10	SLC25A28	27	10000	101370274	101380221	83.5002	0.0432957	rs7908026	0.02025
17	LOC102723517	88	10000	70030247	70053875	222.649	0.0432957	rs7213382	0.008514
19	PRKCG	55	10000	54385466	54410901	110.587	0.0432957	rs45509194	0.01493
19	ZNF555	65	10000	2841432	2860472	155.469	0.0432957	rs758769	0.01183
15	FES	43	10000	91427664	91439006	108.586	0.0433957	rs12906125	0.002784
1	BMP8B	146	10000	40223902	40254533	283.257	0.0433957	rs230327	0.0005948
6	LAMA4	386	10000	112429133	112575917	728.196	0.0433957	rs34923357	0.006604
2	STAT4	239	10000	191894301	192016322	490.779	0.0434957	rs35672585	0.001249
10	ENTPD7	93	10000	101419262	101471002	244.564	0.0435956	rs11190244	0.005103
11	NARS2	386	10000	78147006	78285909	1172.34	0.0435956	rs12419623	0.00572
11	FBXO3	107	10000	33762489	33796071	251.094	0.0436956	rs11826154	0.006114
15	DET1	103	10000	89055713	89089912	252.771	0.0436956	rs12911061	0.01226
15	SNRPA1	48	10000	101821714	101835460	143.581	0.0437956	rs62621227	0.005508
6	L3MBTL3	333	10000	130339727	130462594	702.452	0.0437956	rs9492451	0.004735
9	MIR3134	537	10000	114758831	115112545	912.483	0.0437956	rs10981281	0.003026
11	KCNJ5	95	10000	128761312	128787951	198.116	0.0438956	rs2604204	0.006768
14	LOC102723742	807	10000	59295005	59484046	1484.65	0.0438956	rs138668429	0.001373
18	FAM69C	85	10000	72102962	72124503	172.032	0.0438956	rs756011	0.004797
1	LRRC52	89	10000	165513477	165533185	200.15	0.0438956	rs72693832	0.00128
2	KRCC1	55	10000	88326723	88355248	136.798	0.0438956	rs4606928	0.03433
16	MARVELD3	46	10000	71660055	71675868	112.992	0.0439956	rs72799841	0.008812
4	NPY1R	31	10000	164245116	164253947	73.165	0.0439956	rs144212048	0.008854
14	PCNX	542	10000	71374121	71582099	1169.37	0.0440956	rs2810083	0.007283
1	WARS2	288	10000	119573838	119683295	613.79	0.0440956	rs10923754	0.006653
10	LINC00839	102	10000	42970938	42990785	246.12	0.0441956	rs7076624	0.01495
6	FOXC1	4	10000	1610680	1614129	10.7673	0.0441956	rs79691946	0.03575
17	TUBG2	26	10000	40811265	40819024	73.44	0.0442956	rs8071056	0.001816
2	CPSF3	97	10000	9563665	9613239	268.752	0.0442956	rs6733615	0.0104
3	IFT122	186	10000	129158878	129239350	553.63	0.0442956	rs35761445	0.001302
10	LRRC27	225	10000	134145613	134195010	489.274	0.0443956	rs147613713	0.002069
11	CCDC67	352	10000	93063882	93171636	814.04	0.0443956	rs117345654	0.004145
12	B4GALNT1	27	10000	58019677	58027022	76.8682	0.0443956	rs715930	0.01944
17	CCL8	12	10000	32646065	32648421	42.7432	0.0443956	rs3138037	0.009055
5	LIFR-AS1	249	10000	38556887	38671318	503.324	0.0443956	rs6892986	0.001915
3	KBTBD8	22	10000	67048726	67061632	54.3393	0.0445955	rs13078632	0.002103
9	FAM73B	42	10000	131799252	131834351	82.8391	0.0445955	rs11564101	0.005143
1	SYDE2	129	10000	85623355	85666728	295.785	0.0446955	rs817432	0.00485
3	KLHL24	191	10000	183353410	183402304	686.048	0.0446955	rs11711420	0.01473
11	FAM111B	37	10000	58874657	58894888	96.9289	0.0447955	rs4939257	0.01981
12	EIF2B1	47	10000	124105569	124118323	117.661	0.0447955	rs2017181	0.002701
4	HGFAC	36	10000	3443725	3451213	71.1054	0.0447955	rs3752439	0.001195
11	FAM111A	32	10000	58910317	58922511	87.6974	0.0448955	rs610764	0.0192
16	MT2A	4	10000	56642477	56643409	11.5012	0.0448955	rs1875223	0.01153
19	CYP4F11	123	10000	16023179	16045676	316.282	0.0448955	rs2305801	0.01572
1	TRIM67	198	10000	231298673	231357314	374.621	0.0448955	rs16853927	0.0077
11	ZBED5	14	10000	10874250	10879620	30.7024	0.0449955	rs2232928	0.03024
5	EBF1	825	10000	158122922	158526788	1393.09	0.0449955	rs79876699	0.001383
3	COL8A1	385	10000	99357439	99515577	759.313	0.0450955	rs80217917	0.004234
5	CDH9	505	10000	26880708	27038689	1015.89	0.0450955	rs3811932	0.003982
13	LINC01080	39	10000	80585211	80600798	84.7365	0.0451955	rs12862123	0.001119
18	LOC100505549	169	10000	55297533	55336508	320.822	0.0451955	rs12185474	0.0002595
2	TEKT4	19	10000	95537177	95542574	48.7044	0.0451955	rs17120062	0.01296
12	ADCY6	48	10000	49159974	49182820	138.611	0.0452955	rs11168733	0.01953
8	GPIHBP1	28	10000	144295067	144299044	71.5397	0.0453955	rs11136269	0.01867
14	CKB	11	10000	103985994	103989196	33.3132	0.0454955	rs8017780	0.01326
14	TRMT61A	27	10000	103995508	104003410	75.0742	0.0454955	rs1022736	0.02433
16	CBFA2T3	502	10000	88941262	89043504	919.332	0.0454955	rs538778	0.0009739
17	LINC01152	53	10000	70026794	70037438	148.37	0.0454955	rs12603032	0.01865
20	RIN2	430	10000	19867164	19983103	712.758	0.0455954	rs402543	0.003472
8	CHRNA6	47	10000	42607779	42623929	124.163	0.0455954	rs2196128	0.00773
12	CPM	351	10000	69244955	69357020	612.685	0.0456954	rs11177419	0.0007223
1	IARS2	126	10000	220267454	220321383	269.087	0.0456954	rs72747386	0.0189
21	ZNF295-AS1	92	10000	43429302	43445029	181.656	0.0456954	rs11203180	0.0008585
9	NUP214	230	10000	134000947	134110057	554.715	0.0456954	rs78130597	0.01685
9	ADAMTSL1	863	10000	18474078	18910947	1177.1	0.0457954	rs35349026	0.0004371
11	AMOTL1	252	10000	94501507	94609918	550.258	0.0458954	rs113277224	0.004948
9	LINGO2	955	10000	27948083	29212998	1197.44	0.0458954	rs1562972	0.0003211
1	LOC101060524	2	10000	148901844	148904054	6.03756	0.0459954	rs143965084	0.02292
3	PARP14	182	10000	122399671	122449687	384.875	0.0459954	rs2063515	0.007198
14	KLC1	178	10000	104095524	104167888	382.005	0.0461954	rs59217746	0.001958
9	RAB14	62	10000	123940414	123964365	149.149	0.0461954	rs7036980	0.001771
14	RNASE2	5	10000	21423629	21424594	19.4616	0.0462954	rs2771313	0.03611
16	MT1JP	16	10000	56669650	56670998	40.9722	0.0463954	rs60900828	0.0004828
19	KPTN	17	10000	47978397	47987521	40.8255	0.0463954	rs143746644	0.003203
6	TAAR1	10	10000	132966122	132967142	29.302	0.0463954	rs7765066	0.03765
17	KCTD2	123	10000	73028661	73061984	259.353	0.0464954	rs12943148	0.006705
9	RUSC2	125	10000	35489948	35561895	255.145	0.0466953	rs2067112	0.007411
3	GLYCTK	20	10000	52321835	52329272	59.9966	0.0467953	rs11708811	0.02491
6	OR5V1	19	10000	29323006	29324054	47.7364	0.0467953	rs117028875	0.03591
9	LOC158435	132	10000	98828120	98864194	266.419	0.0467953	rs7029126	0.003115
11	SBF2-AS1	151	10000	9779839	9832866	344.915	0.0468953	rs12419046	0.0006461
1	SLC25A3P1	17	10000	53904042	53905693	50.4239	0.0468953	rs1766643	0.02119
2	ABCG5	111	10000	44039610	44065958	234.985	0.0470953	rs79835740	4.192e-05
3	PIK3CA	215	10000	178866310	178952497	477.446	0.0470953	rs6765953	0.00083
5	SLC4A9	19	10000	139739786	139754722	45.1046	0.0470953	rs34507975	0.003434
8	RAB11FIP1	43	10000	37716464	37757015	83.7027	0.0470953	rs10955035	0.004055
11	OR51F1	28	10000	4790208	4791147	81.5991	0.0472953	rs1030724	0.02376
13	LINC00441	19	10000	48870648	48877797	54.2621	0.0472953	rs12871662	0.01304
17	OR1D2	6	10000	2995351	2996290	18.4528	0.0472953	rs769424	0.01402
17	OR3A2	10	10000	3181183	3182268	33.5805	0.0473953	rs62089496	0.02605
6	GMDS-AS1	415	10000	2245986	2413825	810.431	0.0473953	rs9503155	0.002014
1	APOA1BP	23	10000	156561557	156564091	91.5769	0.0474953	rs4661190	0.03452
3	GPR62	15	10000	51989329	51991520	49.4313	0.0474953	rs323874	0.003239
13	LPAR6	55	10000	48985181	49018840	121.469	0.0475952	rs198624	0.004367
14	ECRP	8	10000	21387499	21388335	29.0441	0.0475952	rs12435821	0.03164
18	C18orf42	194	10000	5143671	5197255	358.545	0.0475952	rs397175	0.001724
2	SH3YL1	103	10000	218135	264866	253.536	0.0475952	rs62114503	0.008955
11	IGHMBP2	140	10000	68671318	68708069	316.785	0.0476952	rs117511934	0.005681
3	FAM162A	81	10000	122103022	122128961	179.897	0.0476952	rs6771201	0.004652
10	AKR1C6P	198	10000	4913858	4958465	405.806	0.0477952	rs10904362	0.0004969
19	NKG7	4	10000	51874873	51875960	13.3106	0.0477952	rs8109405	0.02058
1	PRDM2	394	10000	14026734	14151574	772.82	0.0478952	rs979932	0.001291
4	CCDC96	10	10000	7042575	7044728	31.1659	0.0478952	rs6832413	0.01947
6	LOC441155	6	10000	66011310	66015504	15.5046	0.0478952	rs35149364	0.04489
6	SLC25A27	40	10000	46620651	46645927	99.4611	0.0478952	rs7767605	0.0118
1	KDM5B	209	10000	202696531	202777549	461.169	0.0479952	rs77312600	0.01464
1	WDR65	323	10000	43638000	43720029	674.606	0.0479952	rs12749472	0.00646
20	LOC101927631	21	10000	49547520	49561671	46.4052	0.0480952	rs146162342	0.00942
6	APOM	16	10000	31620186	31625987	37.0562	0.0480952	rs115390498	0.01104
12	LRRC43	91	10000	122652265	122688018	192.909	0.0481952	rs112702102	0.001577
18	LINC00667	67	10000	5238098	5246505	158.458	0.0481952	rs1127990	0.003364
1	UCK2	169	10000	165796731	165880855	333.095	0.0481952	rs12562047	0.001617
13	METTL21EP	41	10000	103532448	103548383	88.1156	0.0482952	rs9557947	0.001548
3	KCNAB1-AS1	46	10000	156158945	156164694	130.003	0.0482952	rs7647302	0.008907
1	RAB3GAP2	246	10000	220321609	220445843	533.178	0.0483952	rs114802832	0.01933
6	PEX6	61	10000	42931610	42946981	145.437	0.0483952	rs6907751	0.02693
12	EMP1	56	10000	13349601	13369708	112.284	0.0484952	rs2069086	0.00492
21	KRTAP13-1	2	10000	31768391	31769138	7.45785	0.0484952	rs9636833	0.04522
1	PROX1	123	10000	214161277	214214847	259.595	0.0485951	rs7543057	0.009626
5	IL9	11	10000	135227934	135231516	33.3202	0.0485951	rs2069882	0.03066
9	INVS	471	10000	102861501	103063426	1141.33	0.0485951	rs59637286	0.002029
1	ZNF683	48	10000	26688124	26699266	112.318	0.0486951	rs193081430	0.002825
19	KLK14	30	10000	51581153	51587502	74.292	0.0488951	rs11671942	0.009261
1	CD1D	20	10000	158149736	158156216	62.5672	0.0488951	rs859003	0.02734
1	CNR2	219	10000	24200459	24239817	519.266	0.0488951	rs7550371	0.01141
22	MTMR3	375	10000	30279157	30426857	740.867	0.0488951	rs112963907	0.001311
2	DCAF17	161	10000	172290760	172341562	408.028	0.0488951	rs10460358	0.0192
1	LINC00210	140	10000	218066241	218094146	303.146	0.0489951	rs871378	0.001771
1	SLC30A10	38	10000	220087605	220101993	82.9815	0.0489951	rs115867723	0.005779
16	ZFHX3	790	10000	72816785	73092534	1188.29	0.0490951	rs4788697	6.138e-05
2	LOC442028	104	10000	95534429	95613087	214.386	0.0490951	rs150942085	0.006745
7	2017-09-07	214	10000	35840595	35946715	527.022	0.0490951	rs10255293	0.008301
11	SEC14L1P1	19	10000	43918852	43921424	54.9684	0.0492951	rs7113268	0.01884
12	COPZ1	43	10000	54718873	54745635	120.672	0.0492951	rs11170877	0.0116
2	TTC21B-AS1	49	10000	166790366	166804831	123.608	0.0492951	rs919683	0.001555
4	NPNT	211	10000	106816596	106892828	513.122	0.0492951	rs4449421	0.001026
16	CD19	15	10000	28943259	28950668	36.6724	0.0493951	rs35979293	0.004803
18	DCC	825	10000	49866541	51062273	1057.84	0.0493951	rs147560333	0.0001748
3	PRR23C	17	10000	138760943	138763734	49.7283	0.0493951	rs633876	0.02421
3	ARIH2OS	2	10000	48955220	48956818	6.04037	0.0494951	rs150858838	0.05341
9	ANXA1	47	10000	75766780	75785307	96.7861	0.0494951	rs2795117	0.001683
12	OAS2	91	10000	113416273	113449528	211.267	0.049595	rs929291	0.008237
16	OTOA	121	10000	21689834	21772050	236.07	0.049595	rs11641524	0.004987
18	MEP1B	102	10000	29769986	29800366	226.845	0.049595	rs9953120	0.006491
10	SH3PXD2A	702	10000	105353783	105615164	1129.49	0.049695	rs10159569	0.000243
11	OR52N1	14	10000	5809083	5810046	46.3691	0.049695	rs11039038	0.0261
19	LILRA5	22	10000	54818352	54824409	58.3317	0.049795	rs4990480	0.03097
8	CLVS1	513	10000	62200524	62414204	884.251	0.049795	rs62524924	0.002385
4	IL15	195	10000	142557748	142655140	407.306	0.049995	rs13106911	0.002107
