# Supplementary material for: Shared Biological Pathways Between Alzheimer’s Disease and Ischemic Stroke
Source: Front Neurosci. 2018 Sep 7;12:605. doi: 10.3389/fnins.2018.00605 (PMC6137293; doi:10.3389/fnins.2018.00605)
Supplement: TABLE S2 — GO annotation results shared by AD and IS. [file Table_2.xlsx]

## Sheet: Complete GO annatation results
GO ID	Description	AD						IS					Pcombined	Classification
		C	O	E	R	P value		C	O	E	R	P value
GO:0048524	positive regulation of viral process	98	22	6.90183	3.18756	9.23957e-07		98	10	4.63538	2.15732	0.0174228	3.04968e-07	biological process
GO:0043902	positive regulation of multi-organism process	129	25	9.08507	2.75177	3.0977e-06		129	11	6.10167	1.80278	0.0421927	2.20234e-06	biological process
GO:0007156	homophilic cell adhesion via plasma membrane adhesion molecules	157	18	11.057	1.62793	0.0277993		157	22	7.42607	2.96254	4.7824e-06	2.23794e-06	biological process
GO:1903902	positive regulation of viral life cycle	92	19	6.47927	2.93243	1.8089e-05		92	10	4.35158	2.29802	0.0115243	3.41536e-06	biological process
GO:0043903	regulation of symbiosis, encompassing mutualism through parasitism	207	31	14.5784	2.12644	5.27981e-05		207	16	9.79106	1.63414	0.0370099	2.76413e-05	biological process
GO:0043900	regulation of multi-organism process	267	36	18.804	1.91449	0.000128926		267	21	12.629	1.66283	0.0158343	2.87882e-05	biological process
GO:1900543	negative regulation of purine nucleotide metabolic process	60	9	4.22561	2.12987	0.023726		60	11	2.83799	3.87599	0.000101176	3.34625e-05	biological process
GO:0050792	regulation of viral process	184	27	12.9585	2.08357	0.000220305		184	16	8.70316	1.83841	0.0139898	4.21926e-05	biological process
GO:0045980	negative regulation of nucleotide metabolic process	61	9	4.29604	2.09495	0.0261555		61	11	2.88529	3.81245	0.000118235	4.23254e-05	biological process
GO:0051607	defense response to virus	227	30	15.9869	1.87654	0.000636328		227	20	10.7371	1.86271	0.00564603	4.86333e-05	biological process
GO:1903900	regulation of viral life cycle	173	24	12.1838	1.96982	0.00108455		173	16	8.18286	1.95531	0.00803208	0.000110204	biological process
GO:0001894	tissue homeostasis	197	27	13.8741	1.94607	0.000662874		197	16	9.31806	1.7171	0.0249418	0.000198566	biological process
GO:0009895	negative regulation of catabolic process	143	19	10.071	1.8866	0.00551455		143	15	6.76387	2.21767	0.0031822	0.000209713	biological process
GO:0009416	response to light stimulus	286	34	20.1421	1.68801	0.00188651		286	21	13.5277	1.55237	0.0309469	0.000627516	biological process
GO:0006066	alcohol metabolic process	282	33	19.8604	1.6616	0.00281047		282	21	13.3385	1.57439	0.0271025	0.000798463	biological process
GO:0071219	cellular response to molecule of bacterial origin	154	21	10.8457	1.93624	0.00266499		154	13	7.28417	1.78469	0.0310204	0.000859814	biological process
GO:0071383	cellular response to steroid hormone stimulus	240	26	16.9024	1.53824	0.0188626		240	21	11.3519	1.8499	0.00502095	0.00097215	biological process
GO:2000351	regulation of endothelial cell apoptotic process	42	8	2.95793	2.7046	0.00812855		42	6	1.98659	3.02025	0.013461	0.00110735	biological process
GO:0071385	cellular response to glucocorticoid stimulus	58	9	4.08476	2.20331	0.0193568		58	8	2.74339	2.9161	0.00570032	0.00111575	biological process
GO:1903362	regulation of cellular protein catabolic process	248	30	17.4659	1.71764	0.00260249		248	18	11.7303	1.53448	0.0475836	0.00123793	biological process
GO:0030815	negative regulation of cAMP metabolic process	38	7	2.67622	2.61563	0.0155271		38	6	1.79739	3.33817	0.00830492	0.00128385	biological process
GO:0042752	regulation of circadian rhythm	98	13	6.90183	1.88356	0.0197989		98	11	4.63538	2.37305	0.0065282	0.00128654	biological process
GO:0072577	endothelial cell apoptotic process	48	9	3.38049	2.66234	0.00570483		48	6	2.27039	2.64272	0.0248419	0.00139759	biological process
GO:0015844	monoamine transport	70	11	4.92988	2.23129	0.00939756		70	8	3.31099	2.4162	0.0171548	0.00156906	biological process
GO:0030818	negative regulation of cAMP biosynthetic process	34	7	2.39451	2.92335	0.00845023		34	5	1.60819	3.10908	0.0208314	0.00169779	biological process
GO:0071216	cellular response to biotic stimulus	174	22	12.2543	1.79529	0.00542374		174	14	8.23016	1.70106	0.0368069	0.00190029	biological process
GO:0006457	protein folding	220	25	15.4939	1.61354	0.0121628		220	18	10.406	1.72978	0.0169803	0.00195893	biological process
GO:0010631	epithelial cell migration	224	23	15.7756	1.45795	0.0441145		224	20	10.5952	1.88766	0.0048773	0.002032	biological process
GO:0030800	negative regulation of cyclic nucleotide metabolic process	40	7	2.81707	2.48485	0.0203114		40	6	1.89199	3.17126	0.0106635	0.00204408	biological process
GO:0071384	cellular response to corticosteroid stimulus	62	9	4.36647	2.06116	0.0287555		62	8	2.93259	2.72797	0.00852801	0.00228388	biological process
GO:0097006	regulation of plasma lipoprotein particle levels	56	10	3.9439	2.53556	0.00525448		56	6	2.64879	2.26519	0.0480418	0.0023437	biological process
GO:0007623	circadian rhythm	190	22	13.3811	1.64411	0.0146358		190	16	8.98696	1.78036	0.0184479	0.00248861	biological process
GO:1901799	negative regulation of proteasomal protein catabolic process	31	6	2.18323	2.74822	0.0193757		31	5	1.46629	3.40996	0.0142815	0.0025437	biological process
GO:0090132	epithelium migration	227	23	15.9869	1.43868	0.0499635		227	20	10.7371	1.86271	0.00564603	0.00258774	biological process
GO:0097028	dendritic cell differentiation	41	8	2.8875	2.77056	0.00700233		41	5	1.93929	2.57826	0.0429094	0.0027373	biological process
GO:0030803	negative regulation of cyclic nucleotide biosynthetic process	36	7	2.53537	2.76094	0.0116027		36	5	1.70279	2.93635	0.0261344	0.00275969	biological process
GO:0046058	cAMP metabolic process	141	18	9.93019	1.81265	0.010169		141	12	6.66927	1.7993	0.0353236	0.0032083	biological process
GO:0032845	negative regulation of homeostatic process	174	21	12.2543	1.71369	0.0108578		174	14	8.23016	1.70106	0.0368069	0.00352681	biological process
GO:0010632	regulation of epithelial cell migration	169	19	11.9021	1.59635	0.0290426		169	15	7.99366	1.87649	0.0143171	0.00365298	biological process
GO:0061136	regulation of proteasomal protein catabolic process	143	18	10.071	1.7873	0.0116795		143	12	6.76387	1.77413	0.0387295	0.00393586	biological process
GO:1903051	negative regulation of proteolysis involved in cellular protein catabolic process	38	7	2.67622	2.61563	0.0155271		38	5	1.79739	2.78181	0.0322285	0.00430361	biological process
GO:0032434	regulation of proteasomal ubiquitin-dependent protein catabolic process	107	14	7.53567	1.85783	0.0178679		107	10	5.06108	1.97586	0.03007	0.00458252	biological process
GO:1902652	secondary alcohol metabolic process	126	16	8.87379	1.80306	0.0155367		126	11	5.95977	1.84571	0.0365086	0.00480709	biological process
GO:0043542	endothelial cell migration	152	18	10.7049	1.68148	0.0207952		152	13	7.18957	1.80818	0.0282828	0.0049631	biological process
GO:0010594	regulation of endothelial cell migration	114	15	8.02866	1.86831	0.0138766		114	10	5.39218	1.85454	0.0436097	0.00508937	biological process
GO:0034035	purine ribonucleoside bisphosphate metabolic process	20	4	1.40854	2.83983	0.0479187		20	4	0.945996	4.22835	0.0131269	0.00526579	biological process
GO:0030809	negative regulation of nucleotide biosynthetic process	39	7	2.74665	2.54856	0.0178065		39	5	1.84469	2.71048	0.035581	0.0052993	biological process
GO:1900372	negative regulation of purine nucleotide biosynthetic process	39	7	2.74665	2.54856	0.0178065		39	5	1.84469	2.71048	0.035581	0.0052993	biological process
GO:0046782	regulation of viral transcription	63	9	4.43689	2.02845	0.0315313		63	7	2.97989	2.34908	0.0286777	0.00724156	biological process
GO:0050434	positive regulation of viral transcription	41	7	2.8875	2.42424	0.0230515		41	5	1.93929	2.57826	0.0429094	0.00783259	biological process
GO:1903363	negative regulation of cellular protein catabolic process	47	7	3.31006	2.11476	0.0449013		47	6	2.22309	2.69895	0.0226102	0.00801284	biological process
GO:0051155	positive regulation of striated muscle cell differentiation	53	8	3.73262	2.14326	0.0309625		53	6	2.50689	2.3934	0.0381917	0.00915277	biological process
GO:0007519	skeletal muscle tissue development	153	17	10.7753	1.57768	0.041184		153	13	7.23687	1.79636	0.0296286	0.00940637	biological process
GO:1903708	positive regulation of hemopoiesis	162	18	11.4092	1.57768	0.0364397		162	13	7.66257	1.69656	0.0438989	0.0118982	biological process
GO:0016925	protein sumoylation	130	15	9.15549	1.63836	0.0399925		130	11	6.14897	1.78892	0.0442159	0.0129753	biological process
GO:2000352	negative regulation of endothelial cell apoptotic process	28	5	1.97195	2.53556	0.0435367		28	4	1.32439	3.02025	0.0412371	0.0131464	biological process
GO:0030139	endocytic vesicle	254	36	10.1979	3.53013	4.2756e-11		254	19	6.63814	2.86225	4.15396e-05	6.20991e-14	cellular component
GO:0005769	early endosome	296	39	11.8842	3.28167	6.2772e-11		296	21	7.73578	2.71466	3.62961e-05	7.90947e-14	cellular component
GO:0098797	plasma membrane protein complex	222	32	8.91315	3.5902	3.36131e-10		222	16	5.80184	2.75775	0.00025304	2.64482e-12	cellular component
GO:0005770	late endosome	214	29	8.59196	3.37525	9.57078e-09		214	17	5.59276	3.03964	4.95535e-05	1.39325e-11	cellular component
GO:0030135	coated vesicle	235	27	9.43509	2.86166	9.21784e-07		235	21	6.14159	3.41931	1.01745e-06	2.69123e-11	cellular component
GO:0031253	cell projection membrane	292	34	11.7236	2.90013	2.59929e-08		292	20	7.63125	2.6208	9.01257e-05	6.50776e-11	cellular component
GO:0098791	Golgi subcompartment	295	31	11.8441	2.61735	1.04014e-06		295	23	7.70965	2.98327	3.30839e-06	9.42725e-11	cellular component
GO:0005765	lysosomal membrane	287	34	11.5229	2.95066	1.68498e-08		287	19	7.50057	2.53314	0.000208349	9.61046e-11	cellular component
GO:0098852	lytic vacuole membrane	287	34	11.5229	2.95066	1.68498e-08		287	19	7.50057	2.53314	0.000208349	9.61046e-11	cellular component
GO:0030666	endocytic vesicle membrane	152	23	6.1027	3.76882	4.13292e-08		152	13	3.97243	3.27256	0.000181485	1.99637e-10	cellular component
GO:0031901	early endosome membrane	108	20	4.33613	4.61241	9.57805e-09		108	9	2.82252	3.18864	0.00209421	5.14147e-10	cellular component
GO:0098802	plasma membrane receptor complex	174	24	6.98599	3.43545	1.28502e-07		174	14	4.54739	3.07869	0.000197485	6.44511e-10	cellular component
GO:0009897	external side of plasma membrane	212	24	8.51166	2.81966	4.76932e-06		212	18	5.54049	3.24881	1.2196e-05	1.42902e-09	cellular component
GO:0005802	trans-Golgi network	196	22	7.86927	2.79568	1.34775e-05		196	17	5.12234	3.31879	1.60776e-05	5.03851e-09	cellular component
GO:0031902	late endosome membrane	109	20	4.37628	4.57009	1.12961e-08		109	7	2.84865	2.4573	0.0242655	6.3092e-09	cellular component
GO:0034708	methyltransferase complex	93	16	3.73389	4.28508	8.18012e-07		93	8	2.4305	3.2915	0.00299775	5.10701e-08	cellular component
GO:0000151	ubiquitin ligase complex	287	24	11.5229	2.08282	0.000584372		287	22	7.50057	2.93311	7.08595e-06	8.40687e-08	cellular component
GO:0035770	ribonucleoprotein granule	157	20	6.30345	3.17287	4.95647e-06		157	12	4.1031	2.92462	0.000876433	8.79857e-08	cellular component
GO:0030662	coated vesicle membrane	134	19	5.38001	3.53159	1.70197e-06		134	10	3.50201	2.8555	0.00274843	9.43992e-08	cellular component
GO:0019898	extrinsic component of membrane	256	21	10.2782	2.04315	0.00159445		256	21	6.69041	3.13882	4.00398e-06	1.26849e-07	cellular component
GO:0031256	leading edge membrane	135	17	5.42016	3.13644	2.91654e-05		135	12	3.52814	3.40122	0.000222779	1.28986e-07	cellular component
GO:0045335	phagocytic vesicle	87	11	3.49299	3.14916	0.000704112		87	11	2.27369	4.83794	1.61295e-05	2.19116e-07	cellular component
GO:0030136	clathrin-coated vesicle	156	19	6.2633	3.03355	1.6308e-05		156	12	4.07697	2.94336	0.000828555	2.58346e-07	cellular component
GO:0045121	membrane raft	273	28	10.9608	2.55457	5.49723e-06		273	15	7.13469	2.1024	0.00563312	5.6639e-07	cellular component
GO:0098857	membrane microdomain	274	28	11.0009	2.54524	5.89534e-06		274	15	7.16083	2.09473	0.00582127	6.24168e-07	cellular component
GO:0036464	cytoplasmic ribonucleoprotein granule	146	18	5.8618	3.07073	2.29187e-05		146	11	3.81562	2.88288	0.00159429	6.62266e-07	cellular component
GO:0001726	ruffle	155	18	6.22315	2.89243	5.13367e-05		155	12	4.05083	2.96235	0.00078288	7.2462e-07	cellular component
GO:0032994	protein-lipid complex	38	9	1.52567	5.89903	1.47336e-05		38	5	0.993107	5.0347	0.00293978	7.77688e-07	cellular component
GO:0097730	non-motile cilium	118	10	4.73762	2.11076	0.0204137		118	14	3.08386	4.53977	2.48421e-06	9.02526e-07	cellular component
GO:0034702	ion channel complex	280	28	11.2418	2.4907	8.89172e-06		280	15	7.31763	2.04984	0.00705937	1.10373e-06	cellular component
GO:0030134	ER to Golgi transport vesicle	73	13	2.9309	4.43549	5.88224e-06		73	6	1.90781	3.14496	0.0120181	1.23466e-06	cellular component
GO:0034358	plasma lipoprotein particle	36	8	1.44538	5.53489	7.23039e-05		36	5	0.940839	5.31441	0.00230428	2.76697e-06	cellular component
GO:1990777	lipoprotein particle	36	8	1.44538	5.53489	7.23039e-05		36	5	0.940839	5.31441	0.00230428	2.76697e-06	cellular component
GO:0000790	nuclear chromatin	290	27	11.6433	2.31893	4.5566e-05		290	16	7.57898	2.1111	0.00415718	3.1216e-06	cellular component
GO:0097733	photoreceptor cell cilium	91	9	3.65359	2.46333	0.0107705		91	11	2.37823	4.62529	2.48201e-05	4.31324e-06	cellular component
GO:0097732	9+2 non-motile cilium	98	10	3.93464	2.54153	0.00594967		98	11	2.56117	4.29491	4.98876e-05	4.75799e-06	cellular component
GO:0032588	trans-Golgi network membrane	81	13	3.2521	3.99742	1.90548e-05		81	6	2.11689	2.83435	0.0192819	5.81129e-06	cellular component
GO:0001750	photoreceptor outer segment	68	8	2.73016	2.93024	0.00572982		68	9	1.77714	5.06432	6.5993e-05	5.9699e-06	cellular component
GO:0005681	spliceosomal complex	173	19	6.94584	2.73545	6.9201e-05		173	11	4.52125	2.43295	0.00587822	6.39253e-06	cellular component
GO:0097223	sperm part	155	17	6.22315	2.73174	0.000166934		155	11	4.05083	2.71549	0.00255792	6.68966e-06	cellular component
GO:0043209	myelin sheath	165	18	6.62464	2.71713	0.000116182		165	11	4.31218	2.55092	0.00413136	7.46363e-06	cellular component
GO:0001917	photoreceptor inner segment	37	5	1.48553	3.36581	0.0154742		37	7	0.966973	7.23909	4.15073e-05	9.80027e-06	cellular component
GO:0031225	anchored component of membrane	151	15	6.06255	2.47421	0.0011208		151	12	3.9463	3.04083	0.000620643	1.05584e-05	cellular component
GO:0008305	integrin complex	31	8	1.24463	6.42762	2.25138e-05		31	3	0.810167	3.70294	0.0464255	1.54392e-05	cellular component
GO:0009295	nucleoid	45	6	1.80672	3.32093	0.00879752		45	7	1.17605	5.95214	0.000152792	1.95173e-05	cellular component
GO:0005793	endoplasmic reticulum-Golgi intermediate compartment	108	10	4.33613	2.3062	0.0115407		108	11	2.82252	3.89723	0.00012161	2.03172e-05	cellular component
GO:0005643	nuclear pore	80	12	3.21195	3.73605	7.8592e-05		80	6	2.09075	2.86978	0.0182419	2.07241e-05	cellular component
GO:0005819	spindle	293	24	11.7638	2.04016	0.000782684		293	17	7.65738	2.22008	0.00189208	2.13589e-05	cellular component
GO:0032587	ruffle membrane	82	10	3.29225	3.03744	0.00160787		82	8	2.14302	3.73305	0.00134462	3.03639e-05	cellular component
GO:0005788	endoplasmic reticulum lumen	200	14	8.02987	1.74349	0.0312343		200	16	5.22688	3.0611	7.54997e-05	3.29146e-05	cellular component
GO:0031461	cullin-RING ubiquitin ligase complex	167	14	6.70494	2.08801	0.00749475		167	13	4.36445	2.97861	0.000455165	4.63547e-05	cellular component
GO:0034703	cation channel complex	184	16	7.38748	2.16583	0.00310068		184	13	4.80873	2.70342	0.00112726	4.74101e-05	cellular component
GO:0098562	cytoplasmic side of membrane	173	17	6.94584	2.44751	0.000610957		173	11	4.52125	2.43295	0.00587822	4.8616e-05	cellular component
GO:0001669	acrosomal vesicle	101	12	4.05508	2.95925	0.00072289		101	8	2.63957	3.03079	0.00496959	4.863e-05	cellular component
GO:0009898	cytoplasmic side of plasma membrane	157	15	6.30345	2.37965	0.00165932		157	11	4.1031	2.6809	0.00282569	6.22208e-05	cellular component
GO:0014069	postsynaptic density	186	17	7.46778	2.27645	0.00137203		186	12	4.861	2.46863	0.00365467	6.6205e-05	cellular component
GO:0099572	postsynaptic specialization	186	17	7.46778	2.27645	0.00137203		186	12	4.861	2.46863	0.00365467	6.6205e-05	cellular component
GO:0031463	Cul3-RING ubiquitin ligase complex	66	7	2.64986	2.64165	0.0163389		66	8	1.72487	4.63803	0.000311406	6.71039e-05	cellular component
GO:0016605	PML body	96	11	3.85434	2.85393	0.00160221		96	8	2.5089	3.18864	0.00364838	7.62822e-05	cellular component
GO:0032279	asymmetric synapse	191	17	7.66852	2.21685	0.00182722		191	12	4.99167	2.404	0.00451802	0.000104882	cellular component
GO:0030427	site of polarized growth	144	15	5.7815	2.59448	0.000686248		144	9	3.76335	2.39148	0.013465	0.000116353	cellular component
GO:0016324	apical plasma membrane	284	23	11.4024	2.01712	0.0011615		284	15	7.42217	2.02097	0.007996	0.000116899	cellular component
GO:0098984	neuron to neuron synapse	193	17	7.74882	2.19388	0.00204183		193	12	5.04394	2.37909	0.00490603	0.000125328	cellular component
GO:0034364	high-density lipoprotein particle	25	6	1.00373	5.97768	0.000377268		25	3	0.65336	4.59165	0.0266251	0.000125645	cellular component
GO:0031965	nuclear membrane	277	23	11.1214	2.06809	0.000830344		277	14	7.23923	1.93391	0.0145315	0.000148717	cellular component
GO:0019897	extrinsic component of plasma membrane	139	13	5.58076	2.32943	0.00395891		139	10	3.63268	2.75279	0.00358012	0.000172407	cellular component
GO:0060170	ciliary membrane	77	10	3.0915	3.23468	0.000986231		77	6	2.01235	2.98159	0.0153537	0.000183192	cellular component
GO:0030426	growth cone	139	14	5.58076	2.50862	0.00141797		139	9	3.63268	2.47751	0.0108628	0.000186085	cellular component
GO:0061695	transferase complex, transferring phosphorus-containing groups	251	19	10.0775	1.88539	0.00621276		251	15	6.55974	2.28668	0.00258593	0.000193412	cellular component
GO:0098858	actin-based cell projection	180	18	7.22688	2.4907	0.000345684		180	9	4.70419	1.91319	0.0472397	0.000196327	cellular component
GO:0031234	extrinsic component of cytoplasmic side of plasma membrane	98	10	3.93464	2.54153	0.00594967		98	8	2.56117	3.12357	0.00413941	0.000285973	cellular component
GO:0005798	Golgi-associated vesicle	83	8	3.3324	2.40068	0.0181734		83	8	2.16916	3.68807	0.0014548	0.000305119	cellular component
GO:0045171	intercellular bridge	44	5	1.76657	2.83034	0.0307041		44	6	1.14991	5.21778	0.000937721	0.000329823	cellular component
GO:0008021	synaptic vesicle	126	13	5.05882	2.56977	0.00166574		126	8	3.29294	2.42944	0.0176698	0.000336522	cellular component
GO:0033116	endoplasmic reticulum-Golgi intermediate compartment membrane	63	6	2.52941	2.3721	0.0402578		63	7	1.64647	4.25153	0.00124461	0.000546217	cellular component
GO:0030120	vesicle coat	47	7	1.88702	3.70955	0.00253259		47	4	1.22832	3.25649	0.033948	0.000890839	cellular component
GO:0000793	condensed chromosome	208	18	8.35106	2.15541	0.00186378		208	10	5.43596	1.8396	0.0471459	0.000908543	cellular component
GO:0001725	stress fiber	48	7	1.92717	3.63227	0.0028643		48	4	1.25445	3.18864	0.036297	0.00105748	cellular component
GO:0097517	contractile actin filament bundle	48	7	1.92717	3.63227	0.0028643		48	4	1.25445	3.18864	0.036297	0.00105748	cellular component
GO:0070603	SWI/SNF superfamily-type complex	73	8	2.9309	2.72954	0.0087557		73	6	1.90781	3.14496	0.0120181	0.00106904	cellular component
GO:0070382	exocytic vesicle	139	13	5.58076	2.32943	0.00395891		139	8	3.63268	2.20223	0.0296955	0.00118133	cellular component
GO:0005795	Golgi stack	120	11	4.81792	2.28314	0.00891567		120	8	3.13613	2.55092	0.01351	0.00120743	cellular component
GO:0042645	mitochondrial nucleoid	43	5	1.72642	2.89616	0.0281111		43	5	1.12378	4.44927	0.00506835	0.0014043	cellular component
GO:0030904	retromer complex	21	4	0.843136	4.74419	0.00893704		21	3	0.548823	5.46625	0.016622	0.00145797	cellular component
GO:0044450	microtubule organizing center part	154	13	6.183	2.10254	0.0092378		154	9	4.0247	2.23619	0.0200149	0.00177419	cellular component
GO:0030315	T-tubule	44	6	1.76657	3.39641	0.00788563		44	4	1.14991	3.47852	0.0274471	0.00204278	cellular component
GO:0031985	Golgi cisterna	90	8	3.61344	2.21396	0.0280688		90	7	2.3521	2.97607	0.00923227	0.00239915	cellular component
GO:0005834	heterotrimeric G-protein complex	32	4	1.28478	3.11338	0.0380049		32	4	0.836301	4.78297	0.00927668	0.00315551	cellular component
GO:1905360	GTPase complex	32	4	1.28478	3.11338	0.0380049		32	4	0.836301	4.78297	0.00927668	0.00315551	cellular component
GO:0044445	cytosolic part	231	16	9.2745	1.72516	0.0243889		231	12	6.03705	1.98773	0.0187118	0.0039668	cellular component
GO:0031983	vesicle lumen	104	9	4.17553	2.15541	0.0239775		104	7	2.71798	2.57544	0.0192986	0.00401576	cellular component
GO:0030660	Golgi-associated vesicle membrane	50	5	2.00747	2.4907	0.0493647		50	5	1.30672	3.82637	0.00961718	0.00410787	cellular component
GO:0030532	small nuclear ribonucleoprotein complex	61	6	2.44911	2.44987	0.0351494		61	5	1.5942	3.13637	0.0214199	0.00616742	cellular component
GO:0000781	chromosome, telomeric region	141	11	5.66106	1.9431	0.0267904		141	8	3.68495	2.17099	0.0319474	0.00690132	cellular component
GO:0032421	stereocilium bundle	45	5	1.80672	2.76745	0.0334425		45	4	1.17605	3.40122	0.0295234	0.00782019	cellular component
GO:0003823	antigen binding	74	15	4.3929	3.4146	2.41408e-05		74	7	2.77613	2.52149	0.0207874	7.78079e-06	molecular function
GO:0035091	phosphatidylinositol binding	209	27	12.407	2.17619	0.00011589		209	16	7.8407	2.04063	0.00555658	9.82392e-06	molecular function
GO:0008144	drug binding	98	14	5.81763	2.40648	0.00188991		98	11	3.6765	2.99198	0.00110114	2.93067e-05	molecular function
GO:0033218	amide binding	251	31	14.9002	2.0805	8.8084e-05		251	16	9.41634	1.69917	0.0276341	3.38974e-05	molecular function
GO:0060090	binding, bridging	176	19	10.448	1.81853	0.00847803		176	17	6.60269	2.57471	0.000343523	4.00354e-05	molecular function
GO:0017091	AU-rich element binding	24	7	1.42472	4.91323	0.000360286		24	4	0.900367	4.44263	0.0114649	5.53387e-05	molecular function
GO:0008026	ATP-dependent helicase activity	99	11	5.87699	1.87171	0.0326198		99	12	3.71401	3.231	0.000327679	0.000133036	molecular function
GO:0070035	purine NTP-dependent helicase activity	99	11	5.87699	1.87171	0.0326198		99	12	3.71401	3.231	0.000327679	0.000133036	molecular function
GO:0031625	ubiquitin protein ligase binding	280	30	16.6218	1.80486	0.00127169		280	19	10.5043	1.80879	0.0095236	0.000149225	molecular function
GO:0003713	transcription coactivator activity	294	29	17.4529	1.66162	0.00508329		294	21	11.0295	1.90399	0.00371602	0.00022435	molecular function
GO:0044389	ubiquitin-like protein ligase binding	285	30	16.9186	1.7732	0.00167774		285	19	10.6919	1.77705	0.0113555	0.000226111	molecular function
GO:0042826	histone deacetylase binding	100	14	5.93635	2.35835	0.00229391		100	9	3.75153	2.39902	0.0127751	0.000335182	molecular function
GO:0031267	small GTPase binding	287	30	17.0373	1.76084	0.00186907		287	18	10.7669	1.67179	0.0235007	0.000484619	molecular function
GO:0003724	RNA helicase activity	68	8	4.03672	1.98181	0.0474914		68	9	2.55104	3.52797	0.000948247	0.000495734	molecular function
GO:0030674	protein binding, bridging	159	16	9.4388	1.69513	0.0270166		159	14	5.96493	2.34705	0.00267784	0.000762098	molecular function
GO:0017016	Ras GTPase binding	265	28	15.7313	1.77989	0.00222674		265	16	9.94155	1.60941	0.0421796	0.000964872	molecular function
GO:0004004	ATP-dependent RNA helicase activity	66	8	3.91799	2.04186	0.0408658		66	8	2.47601	3.231	0.0031663	0.00128781	molecular function
GO:0045296	cadherin binding	294	28	17.4529	1.60432	0.00926007		294	19	11.0295	1.72265	0.0153515	0.00140146	molecular function
GO:0003729	mRNA binding	170	18	10.0918	1.78363	0.0123347		170	13	6.3776	2.03838	0.0118552	0.00143749	molecular function
GO:0008186	RNA-dependent ATPase activity	67	8	3.97736	2.01139	0.0440968		67	8	2.51353	3.18278	0.00348031	0.00150125	molecular function
GO:0001047	core promoter binding	157	18	9.32007	1.93132	0.00556798		157	11	5.8899	1.8676	0.0345422	0.00183797	molecular function
GO:0036002	pre-mRNA binding	26	5	1.54345	3.23949	0.0169153		26	4	0.975398	4.10089	0.0152077	0.00238349	molecular function
GO:0098631	protein binding involved in cell adhesion	293	25	17.3935	1.43732	0.0435653		293	20	10.992	1.81951	0.00746566	0.00293725	molecular function
GO:0098641	cadherin binding involved in cell-cell adhesion	277	24	16.4437	1.45953	0.0407487		277	19	10.3917	1.82838	0.00854376	0.0031204	molecular function
GO:0005126	cytokine receptor binding	266	25	15.7907	1.58321	0.015601		266	16	9.97907	1.60336	0.043395	0.00561767	molecular function
GO:0008022	protein C-terminus binding	171	17	10.1512	1.67468	0.0256957		171	12	6.41512	1.87058	0.0277817	0.00588573	molecular function
GO:0016791	phosphatase activity	265	23	15.7313	1.46205	0.043726		265	17	9.94155	1.70999	0.0224562	0.00778269	molecular function
GO:0031490	chromatin DNA binding	88	10	5.22399	1.91425	0.0354132		88	7	3.30135	2.12035	0.0471854	0.0123558	molecular function

## Sheet: Summarized functional category
Functional categories	GO ID	GO name	Pcombined	-log10 Pcombined	Classification
transcriptional and post-transcriptional regulation	GO:0036464	cytoplasmic ribonucleoprotein granule	6.62266e-07	6.17897	cellular component
transcriptional and post-transcriptional regulation	GO:0005681	spliceosomal complex	6.39253e-06	5.19433	cellular component
transcriptional and post-transcriptional regulation	GO:0017091	AU-rich element binding	5.53387e-05	4.25697	molecular function
transcriptional and post-transcriptional regulation	GO:0003713	transcription coactivator activity	0.00022435	3.64907	molecular function
transcriptional and post-transcriptional regulation	GO:0042826	histone deacetylase binding	0.000335182	3.47472	molecular function
transcriptional and post-transcriptional regulation	GO:0004004	ATP-dependent RNA helicase activity	0.00128781	2.89015	molecular function
transcriptional and post-transcriptional regulation	GO:0003729	mRNA binding	0.00143749	2.84239	molecular function
transcriptional and post-transcriptional regulation	GO:0001047	core promoter binding	0.00183797	2.73566	molecular function
transcriptional and post-transcriptional regulation	GO:0036002	pre-mRNA binding	0.00238349	2.62279	molecular function
transcriptional and post-transcriptional regulation	GO:0030532	small nuclear ribonucleoprotein complex	0.00616742	2.2099	cellular component
transcriptional and post-transcriptional regulation	GO:0031490	chromatin DNA binding	0.0123558	1.90813	molecular function
synapse	GO:0099572	postsynaptic specialization	6.6205e-05	4.17911	cellular component
synapse	GO:0014069	postsynaptic density	6.6205e-05	4.17911	cellular component
synapse	GO:0032279	asymmetric synapse	0.000104882	3.9793	cellular component
synapse	GO:0098984	neuron to neuron synapse	0.000125328	3.90195	cellular component
synapse	GO:0008021	synaptic vesicle	0.000336522	3.47299	cellular component
endocytic membrane traffic	GO:0005765	lysosomal membrane	9.61046e-11	10.0173	cellular component
endocytic membrane traffic	GO:0030666	endocytic vesicle membrane	1.99637e-10	9.69976	cellular component
endocytic membrane traffic	GO:0031901	early endosome membran	5.14147e-10	9.28891	cellular component
endocytic membrane traffic	GO:0031902	late endosome membrane	6.3092e-09	8.20003	cellular component
endocytic membrane traffic	GO:0030136	clathrin-coated vesicle	2.58346e-07	6.5878	cellular component
endocytic membrane traffic	GO:0030134	ER to Golgi transport vesicle	1.23466e-06	5.90845	cellular component
endocytic membrane traffic	GO:0032588	trans-Golgi network membrane	5.81129e-06	5.23573	cellular component
endocytic membrane traffic	GO:0033116	endoplasmic reticulum-Golgi intermediate compartment membrane	0.000546217	3.26263	cellular component
signaling transduction	GO:0098802	plasma membrane receptor complex	6.44511e-10	9.19077	cellular component
signaling transduction	GO:0035091	phosphatidylinositol binding	9.82392e-06	5.00772	molecular function
signaling transduction	GO:0034703	cation channel complex	4.74101e-05	4.32413	cellular component
signaling transduction	GO:0061695	transferase complex, transferring phosphorus-containing groups	0.000193412	3.71352	cellular component
signaling transduction	GO:0017016	Ras GTPase binding	0.000964872	3.01553	molecular function
signaling transduction	GO:0030818	negative regulation of cAMP biosynthetic process	0.00169779	2.77012	biological process
signaling transduction	GO:0005834	heterotrimeric G-protein complex	0.00315551	2.50093	cellular component
signaling transduction	GO:0016791	phosphatase activity	0.00778269	2.10887	molecular function
immune process	GO:0003823	antigen binding	7.78079e-06	5.10898	molecular function
immune process	GO:0097028	dendritic cell differentiation	0.0027373	2.56268	biological process
immune process	GO:0005126	cytokine receptor binding	0.00561767	2.25044	molecular function
multi-organism process	GO:0051607	defense response to virus	4.86333e-05	4.31307	biological process
multi-organism process	GO:0071219	cellular response to molecule of bacterial origin	0.000859814	3.0656	biological process
multi-organism process	GO:0050434	positive regulation of viral transcription	0.00783259	2.10609	biological process
multi-organism process	GO:1903902	positive regulation of viral life cycle	3.41536e-06	5.46656	biological process
protein catabolic metabolism	GO:0031463	Cul3-RING ubiquitin ligase complex	6.71039e-05	4.17325	cellular component
protein catabolic metabolism	GO:0031625	ubiquitin protein ligase binding	0.000149225	3.82616	molecular function
protein catabolic metabolism	GO:1901799	negative regulation of proteasomal protein catabolic process	0.0025437	2.59453	biological process
protein catabolic metabolism	GO:0032434	regulation of proteasomal ubiquitin-dependent protein catabolic process	0.00458252	2.3389	biological process
cell adhesion	GO:0007156	homophilic cell adhesion via plasma membrane adhesion molecules	2.23794e-06	5.65015	biological process
cell adhesion	GO:0008305	integrin complex	1.54392e-05	4.81138	cellular component
cell adhesion	GO:0098641	cadherin binding involved in cell-cell adhesion	0.0031204	2.50579	molecular function
others	GO:0034358	plasma lipoprotein particle	2.76697e-06	5.558	cellular component
others	GO:0042752	regulation of circadian rhythm	0.00128654	2.89058	biological process
others	GO:0097006	regulation of plasma lipoprotein particle levels	0.0023437	2.6301	biological process
others	GO:0010594	regulation of endothelial cell migration	0.00508937	2.29334	biological process
others	GO:2000352	negative regulation of endothelial cell apoptotic process	0.0131464	1.88119	biological process
